# Supplementary material for: Extensive diversity in RNA termination and regulation revealed by transcriptome mapping for the Lyme pathogen B. burgdorferi
Source: bioRxiv. 2023 Jan 4:2023.01.04.522626. Preprint. [Version 1] doi: 10.1101/2023.01.04.522626 (PMC9881889; doi:10.1101/2023.01.04.522626)
Supplement: Supplement 2 [file media-2.xlsx]

## Sheet: log
Supplementary Table 1. 3′ ends identified by 3′RNA-seq
replicon	3' end position	strand	3' RNA-seq AVG read count	classification	details:gene ID	details:NCBI locus tag, NCBI gene name, UniProt gene name	NCBI gene description	UniProt gene description	3' end region	terminator score (intrinsic termination ≥ 3.0)	predicted 3' UTR length	Kinefold structure	A-tract sequence	hairpin sequence	hairpin structure	loop sequence	U-tract sequence
chr	182	+	17081.3	internal,	I:BB_0001,	NCBI locus tag: I:BB_RS00005, NCBI gene name: I:n/a, UniPort gene names: I:n/a,	I:n/a,	I:Uncharacterized protein BB_0001,	TTATTAATATGTAGCGTTAATTTATTTTGTTTTCAAAATAAATTAACTACTTCTCGATGGG	6.8655		..........(((..((((((((((((((....)))))))))))))))))...........	UUAAUUUA	UUUUGUUUUCAAAA	(((((....)))))	UUUU	UAAAUUAACUAC
chr	3208	-	3214.5	primary, internal,	P:SR0001, I:BB_0003,	NCBI locus tag: P:n/a, I:BB_RS00015, NCBI gene name: P:n/a, I:n/a, UniPort gene names: P:n/a, I:n/a,	P:n/a, I:UTP--glucose-1-phosphate uridylyltransferase,	P:n/a, I:n/a,	TTTTAACTTATGAATGTTAAAGTTGATAAAATTTTTTCTGAAATGATACTTGAAAAACTTA	1.25232		..(((((((..........)))))))......((((((.............))))))....	UU	UUAACUUAUGAAUGUUAAAGUUGA	(((((((..........)))))))	AUGAAUGUUA	UAAAAUUUUUUC
chr	4355	-	3699.53	internal, antisense,	I:SR0004, A:SR0003, BB_0004,	NCBI locus tag: I:n/a, A:n/a, BB_RS00020, NCBI gene name: I:n/a, A:n/a, n/a, UniPort gene names: I:n/a, A:n/a, n/a,	I:n/a, A:n/a, phosphoglucomutase,	I:n/a, A:n/a, Phosphoglucomutase,	TGCAAATATTTTTTGTGCTTCGATGATATTTGCAGTGTTTGTGGCTTTATCTATAAACACC	3.46935		.(((((((((..............))))))))).((((((((((......)))))))))).	UGCAA	AUAUUUUUUGUGCUUCGAUGAUAU	(((((..............)))))	UUUUGUGCUUCGAU	UUGCAGUGUUUG
chr	4356	+	1584.18	primary, internal, antisense,	P:SR0003, I:BB_0004, A:SR0004	NCBI locus tag: P:n/a, I:BB_RS00020, A:na NCBI gene name: P:n/a, I:n/a, A:na UniPort gene names: P:n/a, I:n/a, A:na	P:n/a, I:phosphoglucomutase, A:na	P:n/a, I:Phosphoglucomutase, A:na	AGGATACGTACCAGATTGTGATGGAGATAGGGGCAATCTGGTGTTTATAGATAAAGCCACA	3.99822		........(((((((((((.............)))))))))))..................	GAUACGUA	CCAGAUUGUGAUGGAGAUAGGGGCAAUCUGG	(((((((((.............)))))))))	GAUGGAGAUAGGG	UGUUUAUAGAUA
chr	5074	-	1288.55	primary, antisense,	P:SR0005, A:BB_0004,	NCBI locus tag: P:n/a, A:BB_RS00020, NCBI gene name: P:n/a, A:n/a, UniPort gene names: P:n/a, A:n/a,	P:n/a, A:phosphoglucomutase,	P:n/a, A:Phosphoglucomutase,	ATGTTTCTTTTTGTGTAAATAACTTCGCTGAGCACTCTTGTTACTGGTTCTGTCTTTGAGA	1.68182		..........((((....)))).......((((.............))))...........	ACUUCGCU	GAGCACUCUUGUUACUGGUUC	((((.............))))	ACUCUUGUUACUG	UGUCUUUGAGA
chr	6173	-	1433.14	internal,	I:BB_0005,	NCBI locus tag: I:BB_RS00025, NCBI gene name: I:trpS, UniPort gene names: I:trpS; trsA,	I:tryptophan--tRNA ligase,	I:Tryptophan--tRNA ligase, EC 6.1.1.2 (Tryptophanyl-tRNA synthetase, TrpRS),	GTTAAAATTTCAAGAAGAGTATGAAACATATTTTATTATAGCCGATTTACATACTTTGACT	undefined		...............((((((((..........................))))))))....	No_8nt_U_tract
chr	6366	-	1194.09	internal,	I:BB_0006,	NCBI locus tag: I:BB_RS00030, NCBI gene name: I:n/a, UniPort gene names: I:n/a,	I:AI-2E family transporter,	I:Putative transport protein BB_0006,	GTAATAGTTGATAATGTGAGTTGGCTTAAGTCTTTTTCTGTATTTTTGGGTGGCTCTGAGA	1.2664		.................(((((.(((((((..............)))))))))))).....	UGAGUUGG	CUUAAGUCUUUUUCUGUAUUUUUGGG	((((((..............))))))	UCUUUUUCUGUAUU	UGGCUCUGAGA
chr	7403	+	2864.52	primary, antisense,	P:SR0006, A:BB_0006,	NCBI locus tag: P:n/a, A:BB_RS00030, NCBI gene name: P:n/a, A:n/a, UniPort gene names: P:n/a, A:n/a,	P:n/a, A:AI-2E family transporter,	P:n/a, A:Putative transport protein BB_0006,	TCTCCAAGGCTTTAACCCTTGATTTGTATTTAAATCTTTAAGCATATTCCCCTCTTTTCGT	1.15954		........((((........((((((....))))))...))))..................	UAACCCUU	GAUUUGUAUUUAAAUC	((((((....))))))	UAUU	UUUAAGCAUAUU
chr	8310	-	4040.83	internal,	I:BB_0007,	NCBI locus tag: I:BB_RS00035, NCBI gene name: I:n/a, UniPort gene names: I:n/a,	I:haloacid dehalogenase-like hydrolase,	I:Uncharacterized protein BB_0007,	AATAAGCACAGTTTGTAATTATTAAATTAAATTGTTTTTGAATTTATGAATGAAAGAGAAA	1.86513		.......((((((..(((((....)))))))))))((((................))))..	AAGCACAG	UUUGUAAUUAUUAAAUUAAA	((..(((((....)))))))	AUUA	UUGUUUUUGAAU
chr	10290	+	9704.89	primary, internal,	P:BB_0009, I:BB_0010,	NCBI locus tag: P:BB_RS00045, I:BB_RS00050, NCBI gene name: P:n/a, I:n/a, UniPort gene names: P:n/a, I:acpS,	P:YbbR-like domain-containing protein, I:4'-phosphopantetheinyl transferase superfamily protein,	P:YbbR-like domain-containing protein BB_0009, I:Holo-[acyl-carrier-protein] synthase, Holo-ACP synthase, EC 2.7.8.7 (4'-phosphopantetheinyl transferase AcpS),	GATTTAAAAATTTTTTAGAAAATAAGAAAAAAATGGAGAGGTTCTTTACACATAAAGAAAT	1.03204	84	..........(((((((.....)))))))............(((((((....)))))))..	UUUAAAAA	UUUUUUAGAAAAUAAGAAA	(((((((.....)))))))	GAAAA	AAAAUGGAGAGG
chr	10698	+	3414.87	internal,	I:BB_0011,	NCBI locus tag: I:BB_RS00055, NCBI gene name: I:n/a, UniPort gene names: I:n/a,	I:DUF2225 domain-containing protein,	I:Uncharacterized protein BB_0011,	AAGAAGAATTTTTGACCGGAAGTAGTAGATTAATAGCCGGAGAGTTAAAAATTGATCTAAA	3.69692		......(((((((((((((.................))))....)))))))))........	AAUUUUUG	ACCGGAAGUAGUAGAUUAAUAGCCGGAGAGU	(((((.................))))....)	AAGUAGUAGAUUAAUAG	UAAAAAUUGAUC
chr	12383	-	3335.19	primary, antisense,	P:SR0010, A:BB_0013,	NCBI locus tag: P:n/a, A:BB_RS00065, NCBI gene name: P:n/a, A:n/a, UniPort gene names: P:n/a, A:n/a,	P:n/a, A:n/a,	P:n/a, A:Uncharacterized protein BB_0013,	GATAGTTTTTGTTTACATATATTATGATTTGATCGTTGATACCTTTTTCTTGTAAGCTATT	undefined		..........(((((((.................................)))))))....	No_8nt_U_tract
chr	14602	-	3160.98	antisense,	A:BB_0014,	NCBI locus tag: A:BB_RS00070, NCBI gene name: A:priA, UniPort gene names: A:priA,	A:primosomal protein N',	A:Primosomal protein N', EC 3.6.4.- (ATP-dependent helicase PriA),	TTAACTAGTTTTTCAAGCAGGCTGTAGGATTTTGACAAGTATATTATATTGTATCTGTAAT	1.20792		.....((((((.......))))))..((((....((((..........)))))))).....	CUGUAGGA	UUUUGACAAGUAUAUUAUAUUGUA	(....((((..........)))))	GUAUAUUAUA	UCUGUAAU
chr	15251	-	6391	primary, internal,	P:BB_0016, I:BB_0015,	NCBI locus tag: P:BB_RS00080, I:BB_RS00075, NCBI gene name: P:n/a, I:udk, UniPort gene names: P:n/a, I:udk,	P:rhodanese-like domain-containing protein, I:uridine kinase,	P:GlpE protein, I:Uridine kinase, EC 2.7.1.48 (Cytidine monophosphokinase) (Uridine monophosphokinase),	AACTACAGTTGTAAGCAAGATTAGTGAGTTTATTCCAGAATTTGTCCTTATTTCTCAAGAT	1.21368	94	.................(((((...(((....)))...)))))..................	AAGCAAGA	UUAGUGAGUUUAUUCCAGAA	((...(((....)))...))	UUUA	UUUGUCCUUAUU
chr	15465	-	2615.71	internal,	I:BB_0016,	NCBI locus tag: I:BB_RS00080, NCBI gene name: I:n/a, UniPort gene names: I:n/a,	I:rhodanese-like domain-containing protein,	I:GlpE protein,	TTTGCTAAAAAGGATAAATTAGGTGATTTTGAGTCCCCAATAATTGTTTATGGTAAAAGTT	1.13328		.((((((....((((.................))))..............)))))).....	UUUG	CUAAAAAGGAUAAAUUAGGUGAUUUUGAGUCCCCAAUAAUUGUUUAUGG	(((....((((.................))))..............)))	AAAUUAGGUGAUUUUGA	UAAAAGUU
chr	15622	-	5700.43	internal,	I:BB_0016,	NCBI locus tag: I:BB_RS00080, NCBI gene name: I:n/a, UniPort gene names: I:n/a,	I:rhodanese-like domain-containing protein,	I:GlpE protein,	TTATATTTGGTTTTTTATTATCCTTAGGATGAAAAGAACTAATCTGTTTTTGTTAGAAAAA	1.26801		......((((((((((.((((((...))))))))))))))))....(((((....))))).	UUAUAU	UUGGUUUUUUAUUAUCCUUAGGAUGAAAAGAACUAA	((((((((((.((((((...))))))))))))))))	UUA	UCUGUUUUUGUU
chr	17640	-	8090.11	internal,	I:BB_0018,	NCBI locus tag: I:BB_RS00090, NCBI gene name: I:n/a, UniPort gene names: I:rluD,	I:RluA family pseudouridine synthase,	I:Ribosomal large subunit pseudouridine synthase D, EC 5.4.99.23 (23S rRNA pseudouridine(1911/1915/1917) synthase) (rRNA pseudouridylate synthase D) (rRNA-uridine isomerase D),	TCAAAAGAAGAAATGTAGAAGCGTTTAAAAAGAGTAATGGTAAATTTTTAAAGATAAAATT	1.14823		..........((((((....))))))..............(((....)))...........	AAAGAAGA	AAUGUAGAAGCGUU	(((((....)))))	AGAA	UAAAAAGAGUAA
chr	18025	-	16826.9	internal,	I:BB_0019,	NCBI locus tag: I:BB_RS00095, NCBI gene name: I:n/a, UniPort gene names: I:n/a,	I:n/a,	I:Uncharacterized protein BB_0019,	AGGCTTTGAATCTTGAGAATGATCTTGAGTCAAAATCAGCAAAAGATTTTTTTAGGTTTTC	1.21724		..(((((((..(((((((....)))))))))))....))).....................	CUUUGAAU	CUUGAGAAUGAUCUUGAG	(((((((....)))))))	AUGA	UCAAAAUCAGCA
chr	18153	-	1564.52	internal,	I:BB_0019,	NCBI locus tag: I:BB_RS00095, NCBI gene name: I:n/a, UniPort gene names: I:n/a,	I:n/a,	I:Uncharacterized protein BB_0019,	TGCTAAAAGTTTGCCATTGCAAGACAAATCGACTTCCAGTGGCAATTTTGTTTCTCATAAA	1.0302		.((((.((((((((....))).........)))))....))))..................	UGCUAAAA	GUUUGCCAUUGCAAGACAAAUCGAC	((((((....))).........)))	CAUU	UUCCAGUGGCAA
chr	20464	-	3193.1	primary, internal,	P:SR0013, I:BB_0021,	NCBI locus tag: P:n/a, I:BB_RS00105, NCBI gene name: P:n/a, I:queA, UniPort gene names: P:n/a, I:queA,	P:n/a, I:tRNA preQ1(34) S-adenosylmethionine ribosyltransferase-isomerase QueA,	P:n/a, I:S-adenosylmethionine:tRNA ribosyltransferase-isomerase, EC 2.4.99.17 (Queuosine biosynthesis protein QueA),	TAACAATATTGAATATGATTTTATCACTCTTCATGTGGGGGCTTGGGACTTTTCTTCCTGT	1.00383		............((((((............))))))........((((.......))))..	AUAUUGAA	UAUGAUUUUAUCACUCUUCAUG	(((((............)))))	UUUUAUCACUCU	UGGGGGCUUGGG
chr	21627	-	1728.74	internal,	I:BB_0022,	NCBI locus tag: I:BB_RS00110, NCBI gene name: I:ruvB, UniPort gene names: I:ruvB,	I:Holliday junction branch migration DNA helicase RuvB,	I:Holliday junction ATP-dependent DNA helicase RuvB, EC 3.6.4.12,	GGCAAGGAGCCAATGCAAGAACTGTTCGAATGCCACTTCCAAAATTCACATTGATTGGAGC	1.82774		((((..((((.............))))...))))..((((((............)))))).	GGCAAG	GAGCCAAUGCAAGAACUGUUC	((((.............))))	CAAUGCAAGAACU	GAAUGCCACUUC
chr	21923	-	1138.34	internal,	I:BB_0022,	NCBI locus tag: I:BB_RS00110, NCBI gene name: I:ruvB, UniPort gene names: I:ruvB,	I:Holliday junction branch migration DNA helicase RuvB,	I:Holliday junction ATP-dependent DNA helicase RuvB, EC 3.6.4.12,	TAGTATTTTCATAAGAGCTTCTAAAGAGAGAGATGAGGCTCTAGATCATGTGTTTTTAAGT	2.15154		.............((((((((.............))))))))...................	UUUCAUAA	GAGCUUCUAAAGAGAGAGAUGAGGCUC	(((((((.............)))))))	UAAAGAGAGAGAU	UAGAUCAUGUGU
chr	22200	-	1763.26	internal,	I:BB_0023,	NCBI locus tag: I:BB_RS00115, NCBI gene name: I:ruvA, UniPort gene names: I:ruvA,	I:Holliday junction branch migration protein RuvA,	I:Holliday junction ATP-dependent DNA helicase RuvA, EC 3.6.4.12,	AGCAAGATTAGAGAGGCTTTCAATTTAGCTGAATTTGCAAATTTAAAAGATTCTGAAAAGG	1.10219		.(((.((((.....((((........)))).))))))).............(((....)))	AGCAAGA	UUAGAGAGGCUUUCAAUUUAGCUGAA	((.....((((........)))).))	UUCAAUUU	UUUGCAAAUUUA
chr	22484	-	25000.1	internal,	I:BB_0023,	NCBI locus tag: I:BB_RS00115, NCBI gene name: I:ruvA, UniPort gene names: I:ruvA,	I:Holliday junction branch migration protein RuvA,	I:Holliday junction ATP-dependent DNA helicase RuvA, EC 3.6.4.12,	AGATCTTTAAGGAGCTTATTGGAGTAAGCGGAGTAGGCCCAAGGGCCGCTTTAAGAGTGTT	1.6068		...(((....)))((((((....))))))(((((.((((....))))))))).........	UAAGCGGA	GUAGGCCCAAGGGCCGC	((.((((....))))))	CAAG	UUUAAGAGUGUU
chr	25295	-	1950.48	internal,	I:BB_0026,	NCBI locus tag: I:BB_RS00130, NCBI gene name: I:n/a, UniPort gene names: I:folD,	I:bifunctional 5%2C10-methylenetetrahydrofolate dehydrogenase/5%2C10-methenyltetrahydrofolate cyclohydrolase,	I:Bifunctional protein FolD [Includes: Methylenetetrahydrofolate dehydrogenase, EC 1.5.1.5; Methenyltetrahydrofolate cyclohydrolase, EC 3.5.4.9 ],	TTTAAGTACAGATGGAATTATTGTGCAATTACCCCTTTTGAAAGGTATGGATTTAAATTCT	1.59566		.....((((((.........))))))...((((..........))))..............	UGUGCAAU	UACCCCUUUUGAAAGGUA	((((..........))))	CCUUUUGAAA	UGGAUUUAAAUU
chr	25790	+	9221.87	internal,	I:BB_0027,	NCBI locus tag: I:BB_RS00135, NCBI gene name: I:n/a, UniPort gene names: I:n/a,	I:n/a,	I:Uncharacterized protein BB_0027,	AGAATGGAGAATAATGAGAAAGTATATTTTTATAATACTAATTGCAGTCTTGCTAATTGGT	1.6485		......(((((((...........))))))).....((((((((((....))).)))))))	AGAAUGGA	GAAUAAUGAGAAAGUAUAUUU	(((((...........)))))	AUGAGAAAGUA	UUAUAAUACUAA
chr	26034	+	16834.8	internal,	I:BB_0027,	NCBI locus tag: I:BB_RS00135, NCBI gene name: I:n/a, UniPort gene names: I:n/a,	I:n/a,	I:Uncharacterized protein BB_0027,	GCAATTGGACTTGAACTAAGGTATATGTTTAACTTTGATATTAACCATTCTTTTAATATAT	1.59239		........((((......))))...............(((((((........)))))))..	GCAAUUGG	ACUUGAACUAAGGU	((((......))))	GAACUA	AUAUGUUUAACU
chr	26358	+	6933.91	internal,	I:BB_0027,	NCBI locus tag: I:BB_RS00135, NCBI gene name: I:n/a, UniPort gene names: I:n/a,	I:n/a,	I:Uncharacterized protein BB_0027,	ATGTTTGAATTTGGAAATTCTGCTAAAATGGCACATTTTGCACTTGTATCATTATCAGTTA	2.3825		......(((((....)))))((((.....))))............................	GGAAAUUC	UGCUAAAAUGGCA	((((.....))))	AAAAU	CAUUUUGCACUU
chr	27106	+	2536.21	internal,	I:BB_0028,	NCBI locus tag: I:BB_RS00140, NCBI gene name: I:bamB, UniPort gene names: I:n/a,	I:outer membrane protein assembly factor BamB,	I:Uncharacterized protein BB_0028,	AGCATTAGGGGCTCTTCTGAAGTTTTAGTAATGACTGGTGGTTACAATAATTTAGATACAA	1.09939		(((.......)))..((((((...(((((....)))))............)))))).....	UCUUCUGA	AGUUUUAGUAAUGACUGGUGGUUACAAUAAU	(...(((((....)))))............)	AAUG	UUAGAUACAA
chr	27279	+	3674.84	internal,	I:BB_0028,	NCBI locus tag: I:BB_RS00140, NCBI gene name: I:bamB, UniPort gene names: I:n/a,	I:outer membrane protein assembly factor BamB,	I:Uncharacterized protein BB_0028,	CGGAAGTAATAATGGATTTGCAGAATTTACAAAAAATAAAGAAGGAATTTTTGCCCTACGG	1.14938		...................(((((((((................)))))).))).......	AUUUGCAG	AAUUUACAAAAAAUAAAGAAGGAAUU	(((((................)))))	ACAAAAAAUAAAGAAG	UUUGCCCUACGG
chr	29192	-	2499.14	internal,	I:BB_0031,	NCBI locus tag: I:BB_RS00155, NCBI gene name: I:lepB, UniPort gene names: I:lepB,	I:signal peptidase I,	I:Signal peptidase I, EC 3.4.21.89,	TCAAATAGGGGATTTTTTATTTGTAGATAAATTTTCTTACGGTCCTGAGCTTTTACCAGGG	2.283		.....(((((((...((((((....)))))).)))))))....((((.........)))).	GGGGAUUU	UUUAUUUGUAGAUAAA	((((((....))))))	UGUA	UUUUCUUACGGU
chr	29680	+	1617.92	internal,	I:BB_0032,	NCBI locus tag: I:BB_RS00160, NCBI gene name: I:n/a, UniPort gene names: I:n/a,	I:SUMF1/EgtB/PvdO family nonheme iron enzyme,	I:Uncharacterized protein BB_0032,	TTTCTTACAACAATAATATTGCTTTTAAGTTTAATATCAACTTTAATAATCATACCTAAAT	undefined		....................(((....)))...............................	No_8nt_U_tract
chr	29793	+	1606.17	internal,	I:BB_0032,	NCBI locus tag: I:BB_RS00160, NCBI gene name: I:n/a, UniPort gene names: I:n/a,	I:SUMF1/EgtB/PvdO family nonheme iron enzyme,	I:Uncharacterized protein BB_0032,	CATATATTTAAACGAAAAATATATCGGTAGAACCCCACTTAACAAATATATAAATGCCACC	1.18738		.((((((((.......)))))))).((((.........................))))...	CAUA	UAUUUAAACGAAAAAUA	(((((.......)))))	AAACGAA	UAUCGGUAGAAC
chr	31004	+	3429.84	primary, internal,	P:SR0017, I:BB_0032,	NCBI locus tag: P:n/a, I:BB_RS00160, NCBI gene name: P:n/a, I:n/a, UniPort gene names: P:n/a, I:n/a,	P:n/a, I:SUMF1/EgtB/PvdO family nonheme iron enzyme,	P:n/a, I:Uncharacterized protein BB_0032,	CTTTTTTGAAAAACTGGAGTTCTCCAAACATTGGCTTTAGGTTGATTGTATCAAAGGAATA	1.06047		.((((((((..((((((((((...........)))))).)))).......))))))))...	UUGAAAAA	CUGGAGUUCUCCAAACAUUGGCUUUAGG	((((((((...........)))))).))	CUCCAAACAUU	UUGAUUGUAUCA
chr	31365	-	1102.93	antisense,	A:BB_0033,	NCBI locus tag: A:BB_RS00165, NCBI gene name: A:smpB, UniPort gene names: A:smpB,	A:SsrA-binding protein SmpB,	A:SsrA-binding protein (Small protein B),	TTATCATACAACTTTTTTCCTTTACATATTCCAACTTCTACTTTAATTATTGATTTTTTTA	undefined		.............................................................	No_8nt_U_tract
chr	31497	-	68866.9	primary, antisense,	P:BB_0034, A:BB_0033,	NCBI locus tag: P:BB_RS00170, A:BB_RS00165, NCBI gene name: P:n/a, A:smpB, UniPort gene names: P:n/a, A:smpB,	P:P13 family porin, A:SsrA-binding protein SmpB,	P:Outer membrane protein P13, A:SsrA-binding protein (Small protein B),	TTATTTATTACAAAAATGGGTGATTGCAATTCTGTATTGCAATTGCTCAATTGTAATTAAA	1.38039	53	......(((((((...((((((((((((((.....)))))))))))))).)))))))....	AUUUAUUA	CAAAAAUGGGUGAUUGCAAUUCUGUAUUGCAAUUGCUCAAUUG	(((...((((((((((((((.....)))))))))))))).)))	UCUGU	UAAUUAAA
chr	31537	+	2184.11	primary, antisense,	P:BB_0033, A:BB_0034,	NCBI locus tag: P:BB_RS00165, A:BB_RS00170, NCBI gene name: P:smpB, A:n/a, UniPort gene names: P:smpB, A:n/a,	P:SsrA-binding protein SmpB, A:P13 family porin,	P:SsrA-binding protein (Small protein B), A:Outer membrane protein P13,	TTTAATTACAATTGAGCAATTGCAATACAGAATTGCAATCACCCATTTTTGTAATAAATAA	1.32419	58	....(((((((.......((((((((.....)))))))).........)))))))......	UUUAAUUA	CAAUUGAGCAAUUGCAAUACAGAAUUGCAAUCACCCAUUUUUG	(((.......((((((((.....)))))))).........)))	ACAGA	UAAUAAAUAA
chr	31936	-	5114.14	internal,	I:BB_0034,	NCBI locus tag: I:BB_RS00170, NCBI gene name: I:n/a, UniPort gene names: I:n/a,	I:P13 family porin,	I:Outer membrane protein P13,	AAAAACTTTTGGTTTATGAAACTAGCAAGCAAGATCCTATTGTACCATTTTTATTGAACCT	1.3642		..........((((((............((((.......))))...........)))))).	ACUAGCAA	GCAAGAUCCUAUUGU	((((.......))))	GAUCCUA	ACCAUUUUUAUU
chr	33540	-	1309.06	internal,	I:BB_0035,	NCBI locus tag: I:BB_RS00175, NCBI gene name: I:n/a, UniPort gene names: I:parC,	I:DNA topoisomerase IV subunit A,	I:DNA topoisomerase 4 subunit A, EC 5.6.2.2 (Topoisomerase IV subunit A),	CAAGGAAGTGAGGGAATTGCTGTTGGAATGGCAGCTAAAATATTGCCTCACAATTTTAATG	2.05946		....(((((((((.....((((((.....))))))..........))))))...)))....	AGGGAAUU	GCUGUUGGAAUGGCAGC	((((((.....))))))	GGAAU	UAAAAUAUUGCC
chr	34608	-	1378.1	internal,	I:BB_0036,	NCBI locus tag: I:BB_RS00180, NCBI gene name: I:n/a, UniPort gene names: I:parE,	I:type IIA DNA topoisomerase subunit B,	I:DNA topoisomerase 4 subunit B, EC 5.6.2.2 (Topoisomerase IV subunit B),	GTCAGAACAAACTATGATCTTCTTAACAGAGGGGGATTCTGCAACAGGTTCAATGGTATCT	1.31043		....((((.......(((((((((.....))))))))).........))))..........	AACUAUGA	UCUUCUUAACAGAGGGGGA	(((((((.....)))))))	AACAG	UUCUGCAACAGG
chr	35463	-	1543.12	internal,	I:BB_0036,	NCBI locus tag: I:BB_RS00180, NCBI gene name: I:n/a, UniPort gene names: I:parE,	I:type IIA DNA topoisomerase subunit B,	I:DNA topoisomerase 4 subunit B, EC 5.6.2.2 (Topoisomerase IV subunit B),	TGTAGGGCTTAATGGGGTTGGAACTAAGGCAGTTAATGCCTTAAGTTCAAAATTTTTAGTA	1.48189		.....(((((....))))).(((((((((((.....))))))).)))).............	GGUUGGAA	CUAAGGCAGUUAAUGCCUUAAG	((((((((.....))))))).)	GUUAA	UUCAAAAUUUUU
chr	38743	-	1045.49	internal,	I:BB_0039,	NCBI locus tag: I:BB_RS00195, NCBI gene name: I:n/a, UniPort gene names: I:n/a,	I:peptidyl-prolyl cis-trans isomerase,	I:Uncharacterized protein BB_0039,	TTATTTTGATTTAGATCTTAATGTTGAAAAGAAAGAAGATCTAAATTCCATTTTTTCTTTA	1.55684		.......((((((((((((................))))))))))))..............	UAUUUUGA	UUUAGAUCUUAAUGUUGAAAAGAAAGAAGAUCUAAA	((((((((((................))))))))))	AAUGUUGAAAAGAAAG	UUCCAUUUUUUC
chr	38924	-	1455.25	internal,	I:BB_0039,	NCBI locus tag: I:BB_RS00195, NCBI gene name: I:n/a, UniPort gene names: I:n/a,	I:peptidyl-prolyl cis-trans isomerase,	I:Uncharacterized protein BB_0039,	ATGCTGAGAAGAATTTAAATTTATTCAAACGTTTATCGCTTGCATCTATTCGTTTTAAAAA	2.3457		((((((((.............................))))))))................	A	UGCUGAGAAGAAUUUAAAUUUAUUCAAACGUUUAUCGCUUGCA	(((((((.............................)))))))	AAGAAUUUAAAUUUAUUCAAACGUUUAUC	UCUAUUCGUUUU
chr	39598	-	1176.07	internal,	I:BB_0039,	NCBI locus tag: I:BB_RS00195, NCBI gene name: I:n/a, UniPort gene names: I:n/a,	I:peptidyl-prolyl cis-trans isomerase,	I:Uncharacterized protein BB_0039,	AGGTTGTTTTATGCGAAAAAGAAGTAGAAAAGTCAAAAATGATTTAGTTGTGCTTGAATCT	1.11713		...((((.....)))).....(((((...((((((....)))))).....)))))......	AAAAAGAA	GUAGAAAAGUCAAAAAUGAUUUAGUUGUGC	(((...((((((....)))))).....)))	AAAA	UUGAAUCU
chr	40045	+	1522.96	primary, internal,	P:SR0023, I:BB_0040,	NCBI locus tag: P:n/a, I:BB_RS00200, NCBI gene name: P:n/a, I:n/a, UniPort gene names: P:n/a, I:cheR,	P:n/a, I:protein-glutamate O-methyltransferase,	P:n/a, I:Chemotaxis protein methyltransferase, EC 2.1.1.80,	ATTTTACTGAATACATCAACTTTTTAGAAAAAAGCACTGGAAATATTCAATTAATCGAATT	1.21724		.......((((((.......(((((((.........)))))))))))))............	UUACUGAA	UACAUCAACUUUUUAGAAAAAAGCACUGGAAAUA	((.......(((((((.........)))))))))	AAAAAAGCA	UUCAAUUAAUCG
chr	40670	-	1491.38	primary, antisense,	P:BB_0042, A:BB_0040,	NCBI locus tag: P:BB_RS00205, A:BB_RS00200, NCBI gene name: P:phoU, A:n/a, UniPort gene names: P:phoU, A:cheR,	P:phosphate signaling complex protein PhoU, A:protein-glutamate O-methyltransferase,	P:Phosphate-specific transport system accessory protein PhoU homolog, Pst system accessory protein PhoU homolog, A:Chemotaxis protein methyltransferase, EC 2.1.1.80,	ATAATAGAAAATTTATTATAAAAAGAATTGATGCGCATAAGCATTAATTCTTTTTATAGGT	22.5704	91	...............(((((((((((((((((((......)))))))))))))))))))..	UAUAAAAA	GAAUUGAUGCGCAUAAGCAUUAAUUC	((((((((((......))))))))))	GCAUAA	UUUUUAUAGGU
chr	41632	-	5444.88	primary, internal,	P:SR0026, I:BB_0043,	NCBI locus tag: P:n/a, I:BB_RS00210, NCBI gene name: P:n/a, I:n/a, UniPort gene names: P:n/a, I:n/a,	P:n/a, I:n/a,	P:n/a, I:Uncharacterized protein BB_0043,	ACAAGGGGAGAGCATGAGTTTGCTTTAAATTTTAGCTCTCTTTACTTTCCTAAGTATATTA	5.9998		.....((((((((.....................))))))))(((((....))))).....	ACAAGGG	GAGAGCAUGAGUUUGCUUUAAAUUUUAGCUCUC	((((((.....................))))))	AUGAGUUUGCUUUAAAUUUUA	UUUACUUUCCUA
chr	42077	-	1086.51	internal,	I:BB_0043,	NCBI locus tag: I:BB_RS00210, NCBI gene name: I:n/a, UniPort gene names: I:n/a,	I:n/a,	I:Uncharacterized protein BB_0043,	AAAGAATTTTGAAGTTGCAATTCCACAAGGCGTTGGTGGTGGCTCTAGCAGGGACAATAAC	1.04278		.............(((((.....(((.........))))))))(((.....))).......	AUUUUGAA	GUUGCAAUUCCACAAGGCGUUGGUGGUGGC	(((((.....(((.........))))))))	AAGGCGUUG	UCUAGCAGGGAC
chr	45532	+	3994.72	internal,	I:BB_0046,	NCBI locus tag: I:BB_RS00225, NCBI gene name: I:n/a, UniPort gene names: I:rnhB,	I:ribonuclease HII,	I:Ribonuclease HII, RNase HII, EC 3.1.26.4,	ATTTTTGGACCTATTCTAAGTGCTGCTGTGGTTTTCAAAAAAAAGCCCAGCTTTATAAAAG	3.19343		...((((((.....))))))....((((.((((((......))))))))))..........	UAAGUGCU	GCUGUGGUUUUCAAAAAAAAGCCCAGC	((((.((((((......))))))))))	CAAAAA	UUUAUAAAAG
chr	45903	-	15569	primary, antisense,	P:SR0028, A:BB_0046,	NCBI locus tag: P:n/a, A:BB_RS00225, NCBI gene name: P:n/a, A:n/a, UniPort gene names: P:n/a, A:rnhB,	P:n/a, A:ribonuclease HII,	P:n/a, A:Ribonuclease HII, RNase HII, EC 3.1.26.4,	CCCCATATTTCTTTATTGCGTTTTTATGTTCTTTTGTGGGGTATCCTTTATTTTTTTTGAG	3.07949		(((((((...........................)))))))....................		CCCCAUAUUUCUUUAUUGCGUUUUUAUGUUCUUUUGUGGGG	(((((((...........................)))))))	UUUCUUUAUUGCGUUUUUAUGUUCUUU	UAUCCUUUAUUU
chr	46142	-	3352.41	internal,	I:BB_0047,	NCBI locus tag: I:BB_RS00230, NCBI gene name: I:bpuR, UniPort gene names: I:n/a,	I:transcriptional regulator BpuR,	I:Uncharacterized protein,	AATCCAATTTGCTTAAGGCAATAGCGGTTATTAAGCAGAAAGTATCTACGGGGTCCGTTGG	1.16138		...(((.(((((((((..............)))))))))........((((...)))))))	AAUCCAA	UUUGCUUAAGGCAAUAGCGGUUAUUAAGCAGA	(((((((((..............)))))))))	GGCAAUAGCGGUUA	AAGUAUCUACGG
chr	46600	+	7.9359e+06	internal,	I:BB_t25,	NCBI locus tag: I:BB_RS00235, NCBI gene name: I:tRNA-Gly, UniPort gene names: I:n/a,	I:tRNA-Gly,	I:n/a,	ATTACCTTAGCCTTCCAAGCTAATGATGTCGGTTCGATTCCGATAGGACGCTTAAAATAAT	1.05351		......(((((.......)))))...((((((.......))))))................	AUUACC	UUAGCCUUCCAAGCUAA	(((((.......)))))	CUUCCAA	UGAUGUCGGUUC
chr	46691	-	2982840	primary,	P:SR0030	NCBI locus tag: P:na NCBI gene name: P:ssrA (tmRNA) UniPort gene names: P:na	P:transfer-messenger RNA	P:na	GAAGCTTATAGTATTATTTTTAGGACGCGGGTTCAATTCCCGCCATCTCCATTTATTTTAT	2.18402		......................(((.(((((.......)))))....)))...........	UUUAGGAC	GCGGGUUCAAUUCCCGC	(((((.......)))))	UUCAAUU	CAUCUCCAUUUA
chr	47979	+	1402.78	primary, internal,	P:SR0031, I:BB_0051,	NCBI locus tag: P:n/a, I:BB_RS00250, NCBI gene name: P:n/a, I:n/a, UniPort gene names: P:n/a, I:n/a,	P:n/a, I:queuosine precursor transporter,	P:n/a, I:Conserved hypothetical integral membrane protein,	AGCTTGTGGACAGGAATGTTTCTATTTATATATACAGCATTGGGAATTCTTTACCGATTTT	2.00268		.(((.(((((((....))))............))))))(((((..........)))))...	AGCUUGUG	GACAGGAAUGUU	((((....))))	GGAA	UCUAUUUAUAUA
chr	49729	-	5036	antisense,	A:BB_0053,	NCBI locus tag: A:BB_RS00260, NCBI gene name: A:ung, UniPort gene names: A:ung; udg,	A:uracil-DNA glycosylase,	A:Uracil-DNA glycosylase, UDG, EC 3.2.2.27,	TAAAAATTTCCCACCCAATAGCTTTGTGAGAAGAAGGTTTGCCTTCTTCGACTGTTAAAAT	2.2737		.............................((((((((....))))))))............	UGUGAGAA	GAAGGUUUGCCUUC	(((((....)))))	UUUG	UUCGACUGUUAA
chr	50127	-	1415.03	internal,	I:BB_0054,	NCBI locus tag: I:BB_RS00265, NCBI gene name: I:secG, UniPort gene names: I:secG,	I:preprotein translocase subunit SecG,	I:Probable protein-export membrane protein SecG,	GATGAGAATAGTGAATCAGATGCTAATATTAATGAAATTAAAGAAAACAATTTGAAAGAAA	undefined		..(((..........)))................................(((....))).	No_8nt_U_tract
chr	50272	-	1652.39	internal,	I:BB_0054,	NCBI locus tag: I:BB_RS00265, NCBI gene name: I:secG, UniPort gene names: I:secG,	I:preprotein translocase subunit SecG,	I:Probable protein-export membrane protein SecG,	TGTTGCTGTAAAAATTACTGGATTTTTTATAGCACTCTTTTTTATCTTTGTAGTTTTGTTA	2.59488		...(((((((((((.........)))))))))))...........................	UGUUGCUG	UAAAAAUUACUGGAUUUUUUA	((((((.........))))))	UUACUGGAU	UAGCACUCUUUU
chr	50557	-	1582.54	internal,	I:BB_0055,	NCBI locus tag: I:BB_RS00270, NCBI gene name: I:n/a, UniPort gene names: I:tpiA; tpi,	I:triose-phosphate isomerase,	I:Triosephosphate isomerase, TIM, TPI, EC 5.3.1.1 (Triose-phosphate isomerase),	TGTTAATTCAAACAATGTAAAAGAGCTTATGAATGAGCCTAATATTGATGGTGCGCTAATA	2.93039		............((((((......(((((....)))))...))))))..............	AAACAAUG	UAAAAGAGCUUAUGAAUGAGCCUAA	(......(((((....)))))...)	UGAA	UAUUGAUGGUGC
chr	51998	-	1412.62	internal,	I:BB_0056,	NCBI locus tag: I:BB_RS00275, NCBI gene name: I:n/a, UniPort gene names: I:pgk,	I:phosphoglycerate kinase,	I:Phosphoglycerate kinase, EC 2.7.2.3,	AAATTTTGCAAAAAAACTTTCTGAAAATGGAGATGTTTTTGTAAATGATGCTTTTGGCGCA	2.94377		....((((((((((...(((((......)))))..))))))))))...((((...))))..	UUGCAAAA	AAACUUUCUGAAAAUGGAGAUGU	(...(((((......)))))..)	GAAAAU	UUUUGUAAAUGA
chr	52334	-	7503.63	internal,	I:BB_0056,	NCBI locus tag: I:BB_RS00275, NCBI gene name: I:n/a, UniPort gene names: I:pgk,	I:phosphoglycerate kinase,	I:Phosphoglycerate kinase, EC 2.7.2.3,	TTTAGTAAGATGTGATTTTAATGTTCCCCTAAAAGAGGGGAGCATTAGCGATGATACTAGA	1.54206		(((((((..........(((((((((((((.....)))))))))))))......)))))))	GAUUUUAA	UGUUCCCCUAAAAGAGGGGAGCA	(((((((((.....)))))))))	AAAAG	UUAGCGAUGAUA
chr	52519	-	4915.24	internal,	I:BB_0057,	NCBI locus tag: I:BB_RS00280, NCBI gene name: I:gap, UniPort gene names: I:gap,	I:type I glyceraldehyde-3-phosphate dehydrogenase,	I:Glyceraldehyde-3-phosphate dehydrogenase, GAPDH, EC 1.2.1.12 (NAD-dependent glyceraldehyde-3-phosphate dehydrogenase),	ATGGTCTTGAGACAATGGTTCTTGAAAATGGATTTGCAAAGATATTGTCATGGTATGACAA	1.2038		...(((....)))..................((((....))))..((((((...)))))).	GAAAAUGG	AUUUGCAAAGAU	((((....))))	GCAA	AUUGUCAUGGUA
chr	52855	-	7424.36	internal,	I:BB_0057,	NCBI locus tag: I:BB_RS00280, NCBI gene name: I:gap, UniPort gene names: I:gap,	I:type I glyceraldehyde-3-phosphate dehydrogenase,	I:Glyceraldehyde-3-phosphate dehydrogenase, GAPDH, EC 1.2.1.12 (NAD-dependent glyceraldehyde-3-phosphate dehydrogenase),	AAAGAATTTTGGATCTTCCTCATTCTGATCTTAGACGGGCAAGAGCTGCTGCACTTTCTAT	1.34408		..(((((...(((...)))..))))).....((((..((((.....))))......)))).	AAA	GAAUUUUGGAUCUUCCUCAUUC	((((...(((...)))..))))	UCU	UGAUCUUAGACG
chr	53010	-	1472.47	internal,	I:BB_0057,	NCBI locus tag: I:BB_RS00280, NCBI gene name: I:gap, UniPort gene names: I:gap,	I:type I glyceraldehyde-3-phosphate dehydrogenase,	I:Glyceraldehyde-3-phosphate dehydrogenase, GAPDH, EC 1.2.1.12 (NAD-dependent glyceraldehyde-3-phosphate dehydrogenase),	TGGTGTAAATGATCACGATATTAATTCTGATTTAAAGGCTGTGTCAAATGCTTCATGTACA	undefined		....(((.(((((((............)))......(((..........))))))).))).	No_8nt_U_tract
chr	53133	-	1011.76	internal,	I:BB_0057,	NCBI locus tag: I:BB_RS00280, NCBI gene name: I:gap, UniPort gene names: I:gap,	I:type I glyceraldehyde-3-phosphate dehydrogenase,	I:Glyceraldehyde-3-phosphate dehydrogenase, GAPDH, EC 1.2.1.12 (NAD-dependent glyceraldehyde-3-phosphate dehydrogenase),	AACAGGTGTTTTTTCATCAGCAACTAGTGATAAAGGGGGATATCTTGATCATGTGAATCAT	1.14506		....((((((........))).))).(((((.((((......)))).))))).........	AACAG	GUGUUUUUUCAUCAGCAAC	(((((........))).))	UUUUCAUC	UAGUGAUAAAGG
chr	53257	-	1506.19	internal,	I:BB_0057,	NCBI locus tag: I:BB_RS00280, NCBI gene name: I:gap, UniPort gene names: I:gap,	I:type I glyceraldehyde-3-phosphate dehydrogenase,	I:Glyceraldehyde-3-phosphate dehydrogenase, GAPDH, EC 1.2.1.12 (NAD-dependent glyceraldehyde-3-phosphate dehydrogenase),	ATAAAAAAGTTGAGTCAAGAGATGGTGCCATTGTTGTGGATGGAAGAGAAATAAAAATTAT	1.1849		.............(((....)))....(((((......)))))..................	AGAUGGUG	CCAUUGUUGUGGAUGG	(((((......)))))	GUUGUG	AAGAGAAAUAAA
chr	53420	-	3249.83	internal,	I:BB_0057,	NCBI locus tag: I:BB_RS00280, NCBI gene name: I:gap, UniPort gene names: I:gap,	I:type I glyceraldehyde-3-phosphate dehydrogenase,	I:Glyceraldehyde-3-phosphate dehydrogenase, GAPDH, EC 1.2.1.12 (NAD-dependent glyceraldehyde-3-phosphate dehydrogenase),	GGATTTTGTATGAAATTGGCTATTAATGGCTTTGGGCGTATTGGTAGAAATGTTTTTAAGA	1.42455		.((((((....))))))..((((((((((((...))).)))))))))..............	AUUGGCUA	UUAAUGGCUUUGGGCGUAUUGG	(((((((((...))).))))))	UUG	UAGAAAUGUUUU
chr	53869	-	1121.83	internal,	I:BB_0058,	NCBI locus tag: I:BB_RS00285, NCBI gene name: I:n/a, UniPort gene names: I:n/a,	I:tetratricopeptide repeat protein,	I:Tetratricopeptide repeat domain protein,	GTAAAACAGGGATTAAGCTTGTTTCTTTCTCTTATGATGTGGGAGGTGTTAATTATTTAAG	2.08957		...(((((((.......)))))))...((((((((...))))))))...............	GUAAA	ACAGGGAUUAAGCUUGU	(((((.......)))))	GAUUAAG	UUCUUUCUCUUA
chr	55723	-	3036.9	internal,	I:BB_0059,	NCBI locus tag: I:BB_RS00290, NCBI gene name: I:n/a, UniPort gene names: I:n/a,	I:HlyC/CorC family transporter,	I:CBS domain pair protein,	GAATTTGACAATGAGCTTGATGAAATAGTTCGTCTTGATGATGGATCTTATCTTTGTGATG	1.29953		.......((((.......((((((....))))))..(((((......))))).))))....	UUCGUCUU	GAUGAUGGAUCUUAUC	(((((......)))))	UGGAUC	UUUGUGAUG
chr	56869	-	1214.6	internal,	I:BB_0061,	NCBI locus tag: I:BB_RS00300, NCBI gene name: I:trxA, UniPort gene names: I:trxA,	I:thioredoxin,	I:Thioredoxin, Trx,	TCCTGTTGATGGCAAGCCAAAGGTTTCTGTTGGCTTTTTGCAAGAAGATGCTTTTGAAAAC	1.41771		..........((((.(((((.........)))))(((((....))))))))).........	CUGUUGGC	UUUUUGCAAGAAGA	(((((....)))))	GCAA	UGCUUUUGAAAA
chr	57001	-	2639.63	internal,	I:BB_0061,	NCBI locus tag: I:BB_RS00300, NCBI gene name: I:trxA, UniPort gene names: I:trxA,	I:thioredoxin,	I:Thioredoxin, Trx,	GCTTTCTCCGATTTTTGAAAAACTTTCTAAAAAGTACGAGAATAGCATTGATTTTTACAAA	1.58387		((((((((..((((((.............))))))..))))).)))...............	GCU	UUCUCCGAUUUUUGAAAAACUUUCUAAAAAGUACGAGAA	(((((..((((((.............))))))..)))))	GAAAAACUUUCUA	UAGCAUUGAUUU
chr	57821	-	3321.79	primary, antisense,	P:SR0036, A:BB_0062,	NCBI locus tag: P:n/a, A:BB_RS00305, NCBI gene name: P:n/a, A:n/a, UniPort gene names: P:n/a, A:rsmE1,	P:n/a, A:16S rRNA (uracil(1498)-N(3))-methyltransferase,	P:n/a, A:Ribosomal RNA small subunit methyltransferase E 1, EC 2.1.1.193 (16S rRNA m3U1498 methyltransferase 1),	GTGCTATTAATTGTTTTTCTTTTTCTGTAAATCCTCTTTCAGGTCCCACAATAATGACCGC	undefined		.........................................((((..........))))..	No_8nt_U_tract
chr	59521	-	1011.06	internal,	I:BB_0064,	NCBI locus tag: I:BB_RS00315, NCBI gene name: I:fmt, UniPort gene names: I:fmt,	I:methionyl-tRNA formyltransferase,	I:Methionyl-tRNA formyltransferase, EC 2.1.2.9,	GATACAAGTCATGATATTTCAAAACTTGTATCAAGCCTTAGTCCAAGCCTTGTTCTAGAAG	3.83317		(((((((((..............))))))))).............................	GAUA	CAAGUCAUGAUAUUUCAAAACUUG	(((((..............)))))	CAUGAUAUUUCAAA	UAUCAAGCCUUA
chr	60000	-	1050.39	primary, internal,	P:BB_0065, I:BB_0064,	NCBI locus tag: P:BB_RS00320, I:BB_RS00315, NCBI gene name: P:def, I:fmt, UniPort gene names: P:def, I:fmt,	P:peptide deformylase, I:methionyl-tRNA formyltransferase,	P:Peptide deformylase, PDF, EC 3.5.1.88 (Polypeptide deformylase), I:Methionyl-tRNA formyltransferase, EC 2.1.2.9,	CTTAAGGCAAAATGAAAATATTTTTTGTAAGCTCTTCTTCTATTGCTTTAGAAGTTTTCAA	1.12244	36	......((((((..........))))))........((((((......)))))).......	CUUAAGG	CAAAAUGAAAAUAUUUUUUG	(((((..........)))))	UGAAAAUAUU	UAAGCUCUUCUU
chr	60217	-	2393.88	internal,	I:BB_0065,	NCBI locus tag: I:BB_RS00320, NCBI gene name: I:def, UniPort gene names: I:def,	I:peptide deformylase,	I:Peptide deformylase, PDF, EC 3.5.1.88 (Polypeptide deformylase),	GAGTATACCAGGAGTTTATTATGATTTAATGAGGCCTAAAGCTGTTGTAATAAATTTTCAT	8.19245		..........(((((((((((((((.......(((.....))))))))))))))))))...	GGAGUUUA	UUAUGAUUUAAUGAGGCCUAAAGCUGUUGUAA	(((((((.......(((.....))))))))))	CUAAA	UAAAUUUUCAU
chr	60369	-	3404.93	primary, internal,	P:SR0038, I:BB_0065,	NCBI locus tag: P:n/a, I:BB_RS00320, NCBI gene name: P:n/a, I:def, UniPort gene names: P:n/a, I:def,	P:n/a, I:peptide deformylase,	P:n/a, I:Peptide deformylase, PDF, EC 3.5.1.88 (Polypeptide deformylase),	AGCGGTGGAGTTGGGCTTGCTGCTCCCCAAGTAGGCCTTGATTTGGCGCTTTTTGTAGTTA	1.95304		(((((((((((..)))))))))))....((((..(((.......)))))))..........	CUCCCCAA	GUAGGCCUUGAUUUGGCGC	((..(((.......)))))	UUGAUUU	UUUUUGUAGUUA
chr	60712	-	5344.62	internal,	I:BB_0066,	NCBI locus tag: I:BB_RS00325, NCBI gene name: I:n/a, UniPort gene names: I:n/a,	I:n/a,	I:Uncharacterized protein BB_0066,	AAAGGTGATTGGCGATTAAAGTTTAATGGTAAAGACAGAAAGCTTGTTCTTTTTGATACAG	1.1289		..............(((((((............(((((.....)))))..)))))))....	CGAUUAAA	GUUUAAUGGUAAAGACAGAAAGCUUGUUCUU	(............(((((.....)))))..)	AAAGC	UUUGAUACAG
chr	60910	-	2183.83	internal,	I:BB_0066,	NCBI locus tag: I:BB_RS00325, NCBI gene name: I:n/a, UniPort gene names: I:n/a,	I:n/a,	I:Uncharacterized protein BB_0066,	CCGACTATTTTTTTTGTTGATTCTAAGAATGAGCAAATAAAGGCAGCTTATGTGGGAGCTG	1.25102		.((((..........)))).(((((...((((((...........)))))).)))))....	C	CGACUAUUUUUUUUGUUG	((((..........))))	UAUUUUUUUU	AUUCUAAGAAUG
chr	61179	-	3048.5	primary, internal,	P:BB_0067, I:BB_0066,	NCBI locus tag: P:BB_RS00330, I:BB_RS00325, NCBI gene name: P:n/a, I:n/a, UniPort gene names: P:n/a, I:n/a,	P:aminopeptidase P family protein, I:n/a,	P:n/a, I:Uncharacterized protein BB_0066,	TTTTAAATCAAGGATTTTCAAATTTGTTTTCTTTGCCTCCGGAAGATATTATTTTTGAGAG	1.9051	75	.......((((((((.........((((((((........))))))))..))))))))...	UUCAAAUU	UGUUUUCUUUGCCUCCGGAAGAUA	((((((((........))))))))	UUGCCUCC	UUAUUUUUGAGA
chr	61310	-	1104.53	internal,	I:BB_0067,	NCBI locus tag: I:BB_RS00330, NCBI gene name: I:n/a, UniPort gene names: I:n/a,	I:aminopeptidase P family protein,	I:n/a,	TAAATTATATCAATGATTATCATGAATGTGTATTTTTAACATTAAAAGAGCGCTTTGATAA	1.56639		.......((((.((((...)))).(((((.........))))).((((....)))))))).	UUAUAUCA	AUGAUUAUCAU	((((...))))	UUA	GAAUGUGUAUUU
chr	61728	-	1257.32	primary, internal,	P:SR0040, I:BB_0067,	NCBI locus tag: P:n/a, I:BB_RS00330, NCBI gene name: P:n/a, I:n/a, UniPort gene names: P:n/a, I:n/a,	P:n/a, I:aminopeptidase P family protein,	P:n/a, I:n/a,	GATGAAGAAAAGCGCGACTATACTTTGGTTCTTAAGGCTTTCATTGGCCTTTCTTCTTTAA	1.87721		..(((((((......(((((.....)))))...((((((......))))))..))))))).	UGGUUCUU	AAGGCUUUCAUUGGCCUU	((((((......))))))	UUCAUU	UCUUCUUUAA
chr	62026	-	1250.81	internal,	I:BB_0067,	NCBI locus tag: I:BB_RS00330, NCBI gene name: I:n/a, UniPort gene names: I:n/a,	I:aminopeptidase P family protein,	I:n/a,	TGCATTGATTAAATTTTTACGTAAATTTAAAAGTCTTAGCAAGGTTGAATTGTCTGAATTA	1.38039		........((((((((......))))))))........((((.......))))........	AAGUCUUA	GCAAGGUUGAAUUGU	((((.......))))	GGUUGAA	CUGAAUUA
chr	62259	-	1319.77	internal,	I:BB_0067,	NCBI locus tag: I:BB_RS00330, NCBI gene name: I:n/a, UniPort gene names: I:n/a,	I:aminopeptidase P family protein,	I:n/a,	GCACTTGAAATGGAAAATTTTGAAATAGAGTCTTACAGCAATTTTTACTGTTTTTTGGACA	1.5147		....(((((((.....)))))))......((((.((((.........)))).....)))).	AGAGUCUU	ACAGCAAUUUUUACUGU	((((.........))))	CAAUUUUUA	UUUUUGGACA
chr	62740	-	4318.23	primary, internal,	P:SR0041, I:BB_0067,	NCBI locus tag: P:n/a, I:BB_RS00330, NCBI gene name: P:n/a, I:n/a, UniPort gene names: P:n/a, I:n/a,	P:n/a, I:aminopeptidase P family protein,	P:n/a, I:n/a,	TGAAATTGCATTAATAAAGCTTGGAGTAAAAGGATCTCCTGATATTTTTACGTATATAAAT	1.33179		.........................((((((((....)))......)))))..........	UGGAGUAA	AAGGAUCUCCUGAUAUUU	((((....)))......)	AUCU	UUACGUAUAUAA
chr	63196	+	3059.94	primary, internal,	P:SR0043, I:BB_0068,	NCBI locus tag: P:n/a, I:BB_RS00335, NCBI gene name: P:n/a, I:n/a, UniPort gene names: P:n/a, I:n/a,	P:n/a, I:Cof-type HAD-IIB family hydrolase,	P:n/a, I:Haloacid dehalogenase-like hydrolase,	CATGAAAAATATTAAAGCGGTTGCCTCTGATCTTGATGGCACTCTTTTACTATCAAAAAGC	undefined		................................(((((((..........))))))).....	No_8nt_U_tract
chr	63346	+	4063.91	internal,	I:BB_0068,	NCBI locus tag: I:BB_RS00335, NCBI gene name: I:n/a, UniPort gene names: I:n/a,	I:Cof-type HAD-IIB family hydrolase,	I:Haloacid dehalogenase-like hydrolase,	AATCATTCAAATTATAAAAAAAACAGATCAACTGCAAGTTTCATTTTTCATTACATTAAAC	undefined		Fail	No_8nt_U_tract
chr	64114	+	12178.1	primary, internal,	P:BB_0068, I:BB_0069,	NCBI locus tag: P:BB_RS00335, I:BB_RS00340, NCBI gene name: P:n/a, I:n/a, UniPort gene names: P:n/a, I:n/a,	P:Cof-type HAD-IIB family hydrolase, I:aminopeptidase,	P:Haloacid dehalogenase-like hydrolase, I:Aminopeptidase II,	AGAGCTTATAATTTTAAAGGGAATTAATTTGCAAAAAAATCAATGTGTTTTAATTCAAGGT	1.58651	86	....................((((((((((....)))............))))))).....	GGGAAUUA	AUUUGCAAAAAAAUCAAUGUGUUU	((((....)))............)	GCAA	UAAUUCAAGGU
chr	64489	+	3778.62	internal,	I:BB_0069,	NCBI locus tag: I:BB_RS00340, NCBI gene name: I:n/a, UniPort gene names: I:n/a,	I:aminopeptidase,	I:Aminopeptidase II,	GAGCAACGAAATAGCCTGGTGCGTTGTTTGTGCACCAGGTCCAAAATGGGCTTCCAAAGTT	1.82491		((((((((.............)))))))).......((((((.....))))))........	GAG	CAACGAAAUAGCCUGGUGCGUUG	(((((.............)))))	AAAUAGCCUGGUG	UUUGUGCACCAG
chr	65102	+	1380.79	internal,	I:BB_0069,	NCBI locus tag: I:BB_RS00340, NCBI gene name: I:n/a, UniPort gene names: I:n/a,	I:aminopeptidase,	I:Aminopeptidase II,	TATGATGAGAATGCAAGTTGCCACATAGCACTAGGAGCTGCATATCCATCTTGTTTAAGCA	1.65988		...(((((((((((.(((((((..........))))))))))).....)))))))......	UAUGAUGA	GAAUGCAAGUUGCCACAUAGCACUAGGAGCUGCAUAUCCAUC	((((((.(((((((..........))))))))))).....))	ACAUAGCACU	UUGUUUAAGCA
chr	65325	+	1284.02	primary, internal,	P:BB_0069, I:BB_0070,	NCBI locus tag: P:BB_RS00340, I:BB_RS00345, NCBI gene name: P:n/a, I:n/a, UniPort gene names: P:n/a, I:n/a,	P:aminopeptidase, I:divergent PAP2 family protein,	P:Aminopeptidase II, I:Uncharacterized protein,	AAAAGGAGGCTTAATAATGATAAGGGCATTGCTTACCAATGATCTTTTTTTGTCTTGTCTT	1.50677	49	.....(((((........(((((((((((((.....))))).....))))))))..)))))	AUGAUAAG	GGCAUUGCUUACCAAUGAUCUUUU	(((((((.....))))).....))	CUUAC	UUUGUCUUGUCU
chr	65606	+	3404.07	internal,	I:BB_0070,	NCBI locus tag: I:BB_RS00345, NCBI gene name: I:n/a, UniPort gene names: I:n/a,	I:divergent PAP2 family protein,	I:Uncharacterized protein,	CAATAAGAGATTCTTTCGGCGTAAGATATATGTCTGGAGTTCAAGCAGAATATTTAAATGC	1.33276		........((((((...((((((.....)))))).))))))...(((...........)))	AUAAGAGA	UUCUUUCGGCGUAAGAUAUAUGUCUGGAG	((((...((((((.....)))))).))))	AGAUA	UUCAAGCAGAAU
chr	65861	+	1608.54	internal,	I:BB_0071,	NCBI locus tag: I:BB_RS00350, NCBI gene name: I:n/a, UniPort gene names: I:n/a,	I:n/a,	I:n/a,	CACTTATCAAATCCTGTGATGCAGCTCAATTTGGAGACTACAAACCTTTATACTTTGAAAA	1.05825		....(((((.......)))))...(((......))).........................	CACU	UAUCAAAUCCUGUGAUG	(((((.......)))))	AAUCCUG	CAGCUCAAUUUG
chr	65964	+	4311.17	internal,	I:BB_0071,	NCBI locus tag: I:BB_RS00350, NCBI gene name: I:n/a, UniPort gene names: I:n/a,	I:n/a,	I:n/a,	AGGATACAAAACAATCTCAGAATACACAACAAAAATTGACATTTTAGACTTTCCCGAAAAT	1.15595		.((((........))))............................................	A	GGAUACAAAACAAUCU	((((........))))	ACAAAACA	CAGAAUACACAA
chr	70174	+	1955.5	primary, internal,	P:BB_0073, I:BB_0074,	NCBI locus tag: P:BB_RS00360, I:BB_RS00365, NCBI gene name: P:n/a, I:prfB, UniPort gene names: P:n/a, I:prfB,	P:n/a, I:peptide chain release factor 2,	P:Uncharacterized protein BB_0073, I:Peptide chain release factor 2, RF-2,	TAATAGCGAGAAATAAAAATGAAAGAAAAAATAAATACATTGCTCAAACATGCCGAAGACA	1.07474	48	.......(((.......((((................)))).)))................	AAUAGCGA	GAAAUAAAAAUGAAAGAAAAAAUAAAUACAUUGC	(.......((((................)))).)	AAAGAAAAAAUAAAUA	UCAAACAUGCCG
chr	70382	+	3765.06	internal,	I:BB_0074,	NCBI locus tag: I:BB_RS00365, NCBI gene name: I:prfB, UniPort gene names: I:prfB,	I:peptide chain release factor 2,	I:Peptide chain release factor 2, RF-2,	TGGGAAGAGCTAATAAATAAAATAAAAGACTTAAGCGATTTGTGCGAAATTGCCGAAAATG	1.21218		..................................(((((((.....)))))))........	AGACUUAA	GCGAUUUGUGCGAAAUUGC	(((((((.....)))))))	GUGCG	CGAAAAUG
chr	70771	+	3531.26	primary, internal,	P:SR0049, I:BB_0074,	NCBI locus tag: P:n/a, I:BB_RS00365, NCBI gene name: P:n/a, I:prfB, UniPort gene names: P:n/a, I:prfB,	P:n/a, I:peptide chain release factor 2,	P:n/a, I:Peptide chain release factor 2, RF-2,	AATTTCTCCTTTTGATGCTGCTAAAAAAAGGCATACCTCTTTTGCATCAGTATTTGTTGAC	1.62077		...........(((((((((((.......))))..........)))))))...........	UUCUCCUU	UUGAUGCUGCUAAAAAAAGGCAUACCUCUUUUGCAUCAG	(((((((((((.......))))..........)))))))	AAAAAAA	UAUUUGUUGAC
chr	70921	+	1335.96	internal,	I:BB_0074,	NCBI locus tag: I:BB_RS00365, NCBI gene name: I:prfB, UniPort gene names: I:prfB,	I:peptide chain release factor 2,	I:Peptide chain release factor 2, RF-2,	CGTCAATAAAACATCCTCTGCTGTAAGAATAACTCACATTGAAACAGGAATAGTAACTCAG	1.30624		..(((((.........(((......))).........)))))...................	CGUCAA	UAAAACAUCCUCUGCUGUAAGAAUAACUCACA	(.........(((......))).........)	GCUGUA	UUGAAACAGGAA
chr	71464	+	1673.54	internal,	I:BB_0075,	NCBI locus tag: I:BB_RS00370, NCBI gene name: I:n/a, UniPort gene names: I:n/a,	I:n/a,	I:Uncharacterized protein,	GAAGACATTTATATAAATCAAGATATAATAAAAACAGAACTTGAAATTAGCAAATTAAAAA	1.16362		.................(((((.................))))).................	UAUAUAAA	UCAAGAUAUAAUAAAAACAGAACUUGA	(((((.................)))))	AUAUAAUAAAAACAGAA	AAUUAGCAAAUU
chr	78785	-	1506.99	internal,	I:BB_0082,	NCBI locus tag: I:BB_RS00400, NCBI gene name: I:n/a, UniPort gene names: I:n/a,	I:n/a,	I:Uncharacterized protein,	GCCAAAAGATTTGTTGATATAGGCAAGATAGATATTGCTTTTAGAGAGCTTGAGTCTATCT	1.89319		...........((((......))))((((((((...((((.....))))....))))))))	UAGAUAUU	GCUUUUAGAGAGC	((((.....))))	UUAGA	UUGAGUCUAUCU
chr	78920	-	1027.47	primary, internal,	P:BB_0083, I:BB_0082,	NCBI locus tag: P:BB_RS00405, I:BB_RS00400, NCBI gene name: P:n/a, I:n/a, UniPort gene names: P:n/a, I:n/a,	P:n/a, I:n/a,	P:Uncharacterized protein, I:Uncharacterized protein,	TATTTATCGAAGCTTAAGAAGCATAAAAATAAAATTTTAAGCAAAAAGAGTATTAAAAATA	1.16546	82	...........((((((((...............))))))))...................	UUAUCGAA	GCUUAAGAAGCAUAAAAAUAAAAUUUUAAGC	((((((((...............))))))))	AGCAUAAAAAUAAAA	AAAAAGAGUAUU
chr	79268	-	1601.45	internal,	I:BB_0083,	NCBI locus tag: I:BB_RS00405, NCBI gene name: I:n/a, UniPort gene names: I:n/a,	I:n/a,	I:Uncharacterized protein,	AAGAAGTAATTTATAGGTTTGAAAAAGCCGAAGATTATAAATTAGTTCCTGTTAATAATAT	1.98232		......((((((((((((((....)))))......))))))))).................	GUAAUUUA	UAGGUUUGAAAAAGCCGAAGAUUA	(((((((....)))))......))	GAAA	UAAAUUAGUUCC
chr	82938	-	11818.2	primary, antisense,	P:BB_0087, A:BB_0086,	NCBI locus tag: P:BB_RS00425, A:BB_RS00420, NCBI gene name: P:n/a, A:n/a, UniPort gene names: P:ldh, A:n/a,	P:L-lactate dehydrogenase, A:YifB family Mg chelatase-like AAA ATPase,	P:L-lactate dehydrogenase, L-LDH, EC 1.1.1.27, A:Putative Mg chelatase homolog,	TGATAAAATGGAATTTTAGTATTAAGACCCCAAATATTTTGGGGGTTTTCATTTTTCAAGC	6.616	32	....(((((((((..............((((((.....))))))..)))))))))......	AAAAUGGA	AUUUUAGUAUUAAGACCCCAAAUAUUUUGGGGGUU	(..............((((((.....))))))..)	AUAUU	UUCAUUUUUCAA
chr	84050	-	1266.34	internal,	I:BB_0088,	NCBI locus tag: I:BB_RS00430, NCBI gene name: I:lepA, UniPort gene names: I:lepA,	I:elongation factor 4,	I:Elongation factor 4, EF-4, EC 3.6.5.n1 (Ribosomal back-translocase LepA),	GGAAATGTTGAGATTCCACAAAGCGCTTTTCTTGCGGTTCTAAAATCCAATGATAATTAAA	1.07009		((((.........))))......(((.......))).........................		GGAAAUGUUGAGAUUCC	((((.........))))	AUGUUGAGA	ACAAAGCGCUUU
chr	84238	-	10310.8	internal,	I:BB_0088,	NCBI locus tag: I:BB_RS00430, NCBI gene name: I:lepA, UniPort gene names: I:lepA,	I:elongation factor 4,	I:Elongation factor 4, EF-4, EC 3.6.5.n1 (Ribosomal back-translocase LepA),	AAGATGAAATAGCAAGGCAACAATTTAGAATAGCCATTCAAGGTGCTATTGGCTCTAATGT	1.04987		.......(((((((.(((..............)))........)))))))...........	AUGAAAUA	GCAAGGCAACAAUUUAGAAUAGCCAUUCAAGGUGC	(((.(((..............)))........)))	AACAAUUUAGAAUA	UAUUGGCUCUAA
chr	84622	-	1158.77	internal,	I:BB_0088,	NCBI locus tag: I:BB_RS00430, NCBI gene name: I:lepA, UniPort gene names: I:lepA,	I:elongation factor 4,	I:Elongation factor 4, EF-4, EC 3.6.5.n1 (Ribosomal back-translocase LepA),	AATTTCCCGGAAATGAAGCTATTGAAAGCGTTCTTGAACCTTATATTAAGGCTAATATTAT	1.0456		.(((((...)))))...(((......)))(((....)))...((((((....))))))...	A	AUUUCCCGGAAAU	(((((...)))))	CCG	GAAGCUAUUGAA
chr	86487	-	2300.31	internal,	I:BB_0089,	NCBI locus tag: I:BB_RS00435, NCBI gene name: I:n/a, UniPort gene names: I:n/a,	I:n/a,	I:Uncharacterized protein BB_0089,	AAAAAAAATACTTTTTTCTTTAGCTAAAATGGCTGAACTTGAGAATAATTATGTTGATACT	1.18894		.............((((((((((((.....)))))))...)))))................	AAAUACUU	UUUUCUUUAGCUAAAAUGGCUGAACUUGAGAA	((((((((((((.....)))))))...)))))	AAAAU	UAAUUAUGUUGA
chr	86742	-	14947.1	primary, internal,	P:SR0056, I:BB_0089,	NCBI locus tag: P:n/a, I:BB_RS00435, NCBI gene name: P:n/a, I:n/a, UniPort gene names: P:n/a, I:n/a,	P:n/a, I:n/a,	P:n/a, I:Uncharacterized protein BB_0089,	TAATAAAAATTTTCCGTATTGGATTTTACTTGAAAAAGGCAGGCAATTTCTTTATTCTAAA	undefined		............(((.....))).....(((....))).......................	No_8nt_U_tract
chr	87607	-	1139.05	internal,	I:BB_0091,	NCBI locus tag: I:BB_RS00445, NCBI gene name: I:n/a, UniPort gene names: I:atpI,	I:V-type ATP synthase subunit I,	I:V-type ATP synthase subunit I (V-ATPase subunit I),	ATATAATATCTTATATTAGACTTTTTGCAGTTGGGCTTGCGGGGCTTTCAATATCAGCAAG	1.3298		...((((((...))))))......((((.((((((((.....)))..)))))....)))).	AUA	UAAUAUCUUAUAUUA	((((((...))))))	CUU	GACUUUUUGCAG
chr	87807	-	1669.69	internal,	I:BB_0091,	NCBI locus tag: I:BB_RS00445, NCBI gene name: I:n/a, UniPort gene names: I:atpI,	I:V-type ATP synthase subunit I,	I:V-type ATP synthase subunit I (V-ATPase subunit I),	ACTTTATTATCTTGTTTTGAATTTAATACTAAGTCAATCTAGATTTCCCATGTATAATGTT	2.25439		................((((.............))))........................	AUCUUGUU	UUGAAUUUAAUACUAAGUCAA	((((.............))))	AUUUAAUACUAAG	UCUAGAUUUCCC
chr	88139	-	1215.49	internal,	I:BB_0091,	NCBI locus tag: I:BB_RS00445, NCBI gene name: I:n/a, UniPort gene names: I:atpI,	I:V-type ATP synthase subunit I,	I:V-type ATP synthase subunit I (V-ATPase subunit I),	TTGCTTAGTTTGAGTTTTCTTCTTAAAGGCAAGCCCTTAACGCCATTTCATGGGTTAATAT	1.26236		.((((...((((((.......)))))))))).....(((((.((((...)))))))))...	U	UGCUUAGUUUGAGUUUUCUUCUUAAAGGCA	((((...((((((.......))))))))))	UUUUCUU	AGCCCUUAACGC
chr	90203	-	1950.57	internal,	I:BB_0093,	NCBI locus tag: I:BB_RS00455, NCBI gene name: I:n/a, UniPort gene names: I:atpB,	I:V-type ATP synthase subunit B,	I:V-type ATP synthase beta chain (V-ATPase subunit B),	TACTTGCAGTTACAACAATGCCGGGTGACGATGTTACTCATCCTGTTCCTGACAATACTGG	1.31872		......((((...((((.....(((((((...)))))))....)))).........)))).	AAUGCCGG	GUGACGAUGUUAC	(((((...)))))	GAU	UCAUCCUGUUCC
chr	91582	-	3191.4	internal,	I:BB_0094,	NCBI locus tag: I:BB_RS00460, NCBI gene name: I:n/a, UniPort gene names: I:atpA,	I:V-type ATP synthase subunit A,	I:V-type ATP synthase alpha chain, EC 7.1.2.2 (V-ATPase subunit A),	AGTTGTAGGAGCATTTCACGGGCTTACAAGAGAAAGGTCTGATGCTAGGAAATTTCCAGCT	1.04278		..((((..((((.........)))))))).(((....)))...(((.(((....)))))).	AG	UUGUAGGAGCAUUUCACGGGCUUACAA	((((..((((.........))))))))	AUUUCACGG	GAGAAAGGUCUG
chr	91778	-	1355.89	internal,	I:BB_0094,	NCBI locus tag: I:BB_RS00460, NCBI gene name: I:n/a, UniPort gene names: I:atpA,	I:V-type ATP synthase subunit A,	I:V-type ATP synthase alpha chain, EC 7.1.2.2 (V-ATPase subunit A),	AAATGTCTGGACGCCTTGAGGAAATTCCTGGCGAGGAGGCTTTTCCGGCATATCTTGAGTC	1.26276		..(((((....((((...((((...)))))))).((((....)))))))))..........	UCCUGGCG	AGGAGGCUUUUCC	.((((....))))	GCUU	GGCAUAUCUUGA
chr	92311	-	1984.91	internal,	I:BB_0094,	NCBI locus tag: I:BB_RS00460, NCBI gene name: I:n/a, UniPort gene names: I:atpA,	I:V-type ATP synthase subunit A,	I:V-type ATP synthase alpha chain, EC 7.1.2.2 (V-ATPase subunit A),	TGGCGACTATTCGATTGATGAGCAAATTGCTGTAATTGAAGATGATTCTGGTATGAGGCAT	1.21218		.....(((..(((((((...(((.....))).)))))))(((....)))))).........	CUAUUCGA	UUGAUGAGCAAAUUGCUGUAA	(((...(((.....))).)))	AAAUU	UUGAAGAUGAUU
chr	93479	-	5586.17	internal,	I:BB_0096,	NCBI locus tag: I:BB_RS00470, NCBI gene name: I:n/a, UniPort gene names: I:atpE,	I:V-type ATP synthase subunit E,	I:V-type ATP synthase subunit E (V-ATPase subunit E),	TATTGGTTTGCATTATGATTTTTCAGCTGAAACTATTGCAGACATTCTTTTTGATTATCTT	1.14921		.....(((((((........((((....))))....)))))))..................	UUAUGAUU	UUUCAGCUGAAA	((((....))))	AGCU	CUAUUGCAGACA
chr	93638	-	1897.85	internal,	I:BB_0096,	NCBI locus tag: I:BB_RS00470, NCBI gene name: I:n/a, UniPort gene names: I:atpE,	I:V-type ATP synthase subunit E,	I:V-type ATP synthase subunit E (V-ATPase subunit E),	ATGGGCTAAGGGAGAAAAATTAGTTATTCAATTAAATGAATCTGATTTTTCTAGTTTAGAG	8.8964		.((((((.....(((((((((((..(((((......))))))))))))))))))))))...	GAGAAAAA	UUAGUUAUUCAAUUAAAUGAAUCUGA	((((..(((((......)))))))))	AUUAAA	UUUUUCUAGUUU
chr	93818	-	6393.59	internal,	I:BB_0096,	NCBI locus tag: I:BB_RS00470, NCBI gene name: I:n/a, UniPort gene names: I:atpE,	I:V-type ATP synthase subunit E,	I:V-type ATP synthase subunit E (V-ATPase subunit E),	AGAAGCTAATGATTATAAATGCCATGCCCTTGAAGCTTCTCGTCAGGCAATAAGAGATTTA	1.52852		........................((((..(((.........)))))))............	AAAUGCCA	UGCCCUUGAAGCUUCUCGUCAGGCA	((((..(((.........)))))))	AGCUUCUCG	AUAAGAGAUUUA
chr	94418	-	1213	internal,	I:BB_0097,	NCBI locus tag: I:BB_RS00475, NCBI gene name: I:n/a, UniPort gene names: I:n/a,	I:n/a,	I:Uncharacterized protein BB_0097,	TGGTCTTTTAGATGGTCTTTTTAGTGTTACAACAACTTTTACGTCAGGCTATGGATCTAGG	1.23672		.(((((.....(((((((...........................))))))))))))....	CUUUUAGA	UGGUCUUUUUAGUGUUACAACAACUUUUACGUCAGGCUA	((((((...........................))))))	UUUUAGUGUUACAACAACUUUUACGUC	UGGAUCUAGG
chr	94625	-	6799.26	internal,	I:BB_0098,	NCBI locus tag: I:BB_RS00480, NCBI gene name: I:n/a, UniPort gene names: I:mutS2; mutSB,	I:endonuclease MutS2,	I:Endonuclease MutS2, EC 3.1.-.-,	TTAGAAAATATTATTTTGCTCACCCTAGTGATGGAGGGTCTGGAAAAACCATAGTTGAGAT	1.15954		..................((((((((........))))).(((.....))).....)))..	GGAGGGUC	UGGAAAAACCA	(((.....)))	AAAAA	UAGUUGAGAU
chr	97125	-	2611.61	internal,	I:BB_0099,	NCBI locus tag: I:BB_RS00485, NCBI gene name: I:rsgA, UniPort gene names: I:rsgA,	I:ribosome small subunit-dependent GTPase A,	I:Small ribosomal subunit biogenesis GTPase RsgA, EC 3.6.1.-,	CTCCAGGAATAAAGGAGTTTGGAATTGAAACATTACCCTTTGAGAATCTTAAGTATTATTT	1.26103		.........((((((.((((.......)))).....))))))...................	GGAAUAAA	GGAGUUUGGAAUUGAAACAUUACCC	((.((((.......)))).....))	GGAAUUG	UUUGAGAAUCUU
chr	97265	-	3248.93	internal,	I:BB_0099,	NCBI locus tag: I:BB_RS00485, NCBI gene name: I:rsgA, UniPort gene names: I:rsgA,	I:ribosome small subunit-dependent GTPase A,	I:Small ribosomal subunit biogenesis GTPase RsgA, EC 3.6.1.-,	TGGTAAATCTTCTTTGATAAATTTGATTGATTCAAGAGCTTCTCAATCGGTAAATGAAATT	1.13109		......................((((((((............))))))))...........	UGAUAAAU	UUGAUUGAUUCAAGAGCUUCUCAAUCGG	((((((((............))))))))	UUCAAGAGCUUC	UAAAUGAAAUU
chr	98213	-	1651.58	internal,	I:BB_0100,	NCBI locus tag: I:BB_RS00490, NCBI gene name: I:murI, UniPort gene names: I:murI,	I:glutamate racemase,	I:Glutamate racemase, EC 5.1.1.3,	TAAATATACATAATGATTTGATTGTAAAAGCTGCTGGAGAGCTTGTTAATTTTGTTGAATA	3.85193		...............(((((((.....(((((.......))))).........))))))).	GAUUGUAA	AAGCUGCUGGAGAGCUU	(((((.......)))))	GCUGGAG	GUUAAUUUUGUU
chr	98591	-	1760.85	internal,	I:BB_0100,	NCBI locus tag: I:BB_RS00490, NCBI gene name: I:murI, UniPort gene names: I:murI,	I:glutamate racemase,	I:Glutamate racemase, EC 5.1.1.3,	ATTTCAAAGAAGTAATAATTATTTTTGATTCAGGAATAGGAGGGCTTTCTTATTTTAAATA	3.39255		...(((((((...........)))))))....((((((((((....)))))))))).....	UUCAGGAA	UAGGAGGGCUUUCUUA	((((((....))))))	GGCU	UUUUAAAUA
chr	101223	-	1235.11	internal,	I:BB_0103,	NCBI locus tag: I:BB_RS00505, NCBI gene name: I:n/a, UniPort gene names: I:n/a,	I:phosphoribosyltransferase,	I:Phosphoribosyl transferase domain protein,	AAAGATGGATTTATTCCAGATATTATGTATGTCTCTCTGAGAGGAGGGGCCTATCTTGGCA	2.62089		.....((((.....))))..............((((((....))))))(((......))).	AAAGA	UGGAUUUAUUCCA	((((.....))))	UUUAU	GAUAUUAUGUAU
chr	101480	-	2814.54	primary,	P:BB_0104,	NCBI locus tag: P:BB_RS00510, NCBI gene name: P:n/a, UniPort gene names: P:n/a,	P:DegQ family serine endoprotease,	P:Periplasmic serine protease DO,	TTTTAGTAAATTTTAGTTTTGGGTTAAGAGTTGATCTTAGCCCTTTTTTGTTTTACATATA	5.65011	45	.....(((((..........(((((((((.....)))))))))........))))).....	UUAGUUUU	GGGUUAAGAGUUGAUCUUAGCCC	(((((((((.....)))))))))	GUUGA	UUUUUUGUUUUA
chr	102310	-	3819.8	internal,	I:BB_0104,	NCBI locus tag: I:BB_RS00510, NCBI gene name: I:n/a, UniPort gene names: I:n/a,	I:DegQ family serine endoprotease,	I:Periplasmic serine protease DO,	TAAGTGGATTGCAACGTTCTGCAAATCCTAATTTGCAATCAAGGAATCTGTTTATTCAAAC	2.05946		....(((((......(((((((((((....))))))......)))))......)))))...	UUGCAACG	UUCUGCAAAUCCUAAUUUGCAAUCAAGGAA	((((((((((....))))))......))))	CCUA	UCUGUUUAUUCA
chr	105231	-	1746.75	internal,	I:BB_0106,	NCBI locus tag: I:BB_RS00520, NCBI gene name: I:n/a, UniPort gene names: I:n/a,	I:tetratricopeptide repeat protein,	I:Tetratricopeptide repeat domain protein,	ATTGATAAAAAAAAATTTGCTGATGCTAAAAAAGCAATGCTATTTTCATCATATTATGCTA	1.7039		..((((..........(((((...........)))))..........))))..........	AUUGA	UAAAAAAAAAUUUGCUGAUGCUAAAAAAGCAAUGCUAUUUUCA	(..........(((((...........)))))..........)	GAUGCUAAAAA	UCAUAUUAUGCU
chr	105639	-	1597.35	internal,	I:BB_0107,	NCBI locus tag: I:BB_RS00525, NCBI gene name: I:nusB, UniPort gene names: I:nusB,	I:transcription antitermination factor NusB,	I:Transcription antitermination protein NusB (Antitermination factor NusB),	GTACTTTTGATAATTTAGAGCATATTGATAGCCTCATTAGGGATATTTCTTTGAATTGGTC	4.5184		..........((((((((((...........(((.....)))......))))))))))...	AAUUUAGA	GCAUAUUGAUAGCCUCAUUAGGGAUAUUUC	(...........(((.....)))......)	CAUUA	UUUGAAUUGGUC
chr	106491	-	1580.14	internal,	I:BB_0108,	NCBI locus tag: I:BB_RS00530, NCBI gene name: I:n/a, UniPort gene names: I:n/a,	I:peptidylprolyl isomerase,	I:Basic membrane protein,	GGGCGAGCTTTTGTCTTCAATGAAAAGATCTCTGTCTTCTCAAAAGCTTGTTTTAAAGCAA	7.17241		.((((((((((((...........(((((....)))))..)))))))))))).........	GGGCGA	GCUUUUGUCUUCAAUGAAAAGAUCUCUGUCUUCUCAAAAGC	(((((((...........(((((....)))))..)))))))	CUCU	UUGUUUUAAAGC
chr	107428	-	6695.71	internal,	I:BB_0109,	NCBI locus tag: I:BB_RS00535, NCBI gene name: I:n/a, UniPort gene names: I:n/a,	I:acetyl-CoA C-acyltransferase,	I:Acetyl-CoA acetyltransferases subfamily,	AGCATCTCTTAATCCTGTTTTTAAAGAATCAGGCACAGTAACTGCCGGAAATTCTTCAAGT	3.90306		.......................((((((..((((.......))))....)))))).....	UUAAAGAA	UCAGGCACAGUAACUGCCGGAAA	(..((((.......))))....)	CAGUAAC	UUCUUCAAGU
chr	107943	-	1047.89	internal,	I:BB_0109,	NCBI locus tag: I:BB_RS00535, NCBI gene name: I:n/a, UniPort gene names: I:n/a,	I:acetyl-CoA C-acyltransferase,	I:Acetyl-CoA acetyltransferases subfamily,	CTTGGTCAAAATATTGCAAGACAAATTGCTTTAAAGTCTGACTTAGGCGATACTGTGCCTG	1.3024		...(((((.......((((......)))).........))))).(((((......))))).	CUUG	GUCAAAAUAUUGCAAGACAAAUUGCUUUAAAGUCUGAC	((((.......((((......)))).........))))	GACAAA	UUAGGCGAUACU
chr	109583	-	1448.75	primary, antisense,	P:BB_0111, A:BB_0110,	NCBI locus tag: P:BB_RS00545, A:BB_RS00540, NCBI gene name: P:dnaB, A:n/a, UniPort gene names: P:dnaB, A:n/a,	P:replicative DNA helicase, A:n/a,	P:Replicative DNA helicase, EC 3.6.4.12, A:Uncharacterized protein,	TAATAGAATGTTTTTCTAATTTTTTTTCATCTAAGTTATAAGCTATAGGAATATAGTTAAC	3.65495	92	...(((((.....)))))......................(((((((....)))))))...	UAA	UAGAAUGUUUUUCUA	(((((.....)))))	UGUUU	AUUUUUUUUCAU
chr	109944	-	1120.23	internal,	I:BB_0111,	NCBI locus tag: I:BB_RS00545, NCBI gene name: I:dnaB, UniPort gene names: I:dnaB,	I:replicative DNA helicase,	I:Replicative DNA helicase, EC 3.6.4.12,	CTTCGATTAGTAAATCTCTCAAAGAGCTTGCTAGAGAGCTTGAGATTCCTATTGTCGCATT	1.74067		....((((....))))((((...((((((......))))))))))................	AGUAAAUC	UCUCAAAGAGCUUGCUAGAGAGCUUGAGA	((((...((((((......))))))))))	GCUAGA	UUCCUAUUGUCG
chr	110288	-	1268.84	internal,	I:BB_0111,	NCBI locus tag: I:BB_RS00545, NCBI gene name: I:dnaB, UniPort gene names: I:dnaB,	I:replicative DNA helicase,	I:Replicative DNA helicase, EC 3.6.4.12,	TATAGCATTAAGAAAAGAAGAAAAGAAAAAAGTAGGATTTTTTTCCCTTGAAATGACAGCA	1.13065		.....(((((((....((((((((.............)))))))).)))..))))......	AGCAUUAA	GAAAAGAAGAAAAGAAAAAAGUAGGAUUUUUUUCCC	(....((((((((.............)))))))).)	GAAAAAAGUAGGA	UUGAAAUGACAG
chr	110975	-	1532.41	primary, internal,	P:BB_0112, I:BB_0111,	NCBI locus tag: P:BB_RS00550, I:BB_RS00545, NCBI gene name: P:n/a, I:dnaB, UniPort gene names: P:rplI, I:dnaB,	P:50S ribosomal protein L9, I:replicative DNA helicase,	P:50S ribosomal protein L9, I:Replicative DNA helicase, EC 3.6.4.12,	TTCGAATTCTGCACTTCTTTTTAATGATGGTGCAGAAAAAGCGGTAATTTCTAGTATATTT	1.08168	71	......(((((((((.............)))))))))........................	UUCGAA	UUCUGCACUUCUUUUUAAUGAUGGUGCAGAA	(((((((((.............)))))))))	UCUUUUUAAUGAU	AAAGCGGUAAUU
chr	111743	-	1250.81	internal,	I:BB_0113,	NCBI locus tag: I:BB_RS00555, NCBI gene name: I:rpsR, UniPort gene names: I:rpsR,	I:30S ribosomal protein S18,	I:30S ribosomal protein S18,	GATTTTTTAAGAGAAAGTCATGTAAATTTTGTGATTCTGGTAAACATCCTGATTATAAGGA	1.20106		.........(((....(((((.........))))))))........((((.......))))	AAGAGAAA	GUCAUGUAAAUUUUGUGAU	(((((.........)))))	GUAAAUUUU	UCUGGUAAACAU
chr	112396	-	1360	internal,	I:BB_0115,	NCBI locus tag: I:BB_RS00565, NCBI gene name: I:n/a, UniPort gene names: I:rpsF,	I:30S ribosomal protein S6,	I:30S ribosomal protein S6,	AGAATTTAGAGACAATATTGACAAAGACAGTCTTAAAGGTGCCTCTAAAGTTGAAACACCA	1.03959		........(((((................)))))...((((...............)))).	AGAAUUUA	GAGACAAUAUUGACAAAGACAGUCUU	(((((................)))))	AAUAUUGACAAAGACA	AAAGGUGCCUCU
chr	112766	-	33265.8	internal,	I:BB_0115,	NCBI locus tag: I:BB_RS00565, NCBI gene name: I:n/a, UniPort gene names: I:rpsF,	I:30S ribosomal protein S6,	I:30S ribosomal protein S6,	CTTTGTTGCATATTTTGCAATGCGATAGACCATAAGGAGTTTTAGTAATGATTAAAAGATA	1.77244		.((((((((((........))))))))))..........(((((((....)))))))....	CUUUG	UUGCAUAUUUUGCAAUGCGA	((((((........))))))	AUUUUGCA	UAGACCAUAAGG
chr	113048	-	1033.08	internal,	I:BB_0116,	NCBI locus tag: I:BB_RS00570, NCBI gene name: I:n/a, UniPort gene names: I:n/a,	I:PTS transporter subunit EIIC,	I:Pts system, maltose and glucose-specific iiabc component,	TGTTTATTATATTAAAAATGCCATTGATACCTATTCTCCAAAGAGTCTTTTTGAAGCTAGT	1.08519		.((((.......((((((..............(((((....))))).))))))))))....	UAUUAAAA	AUGCCAUUGAUACCUAUUCUCCAAAGAGUCU	(..............(((((....))))).)	CCAA	UUUUGAAGCUAG
chr	114147	-	1042.19	internal,	I:BB_0116,	NCBI locus tag: I:BB_RS00570, NCBI gene name: I:n/a, UniPort gene names: I:n/a,	I:PTS transporter subunit EIIC,	I:Pts system, maltose and glucose-specific iiabc component,	CTTTAAATACGGGAATTGCAGGTTCTTTAGCGGTAGGCCTTTTAGTTGGATATTTGCATAA	1.99462		................(((((((..((((((.............)))))).)))))))...	GCAGGUUC	UUUAGCGGUAGGCCUUUUAGUUGGA	((((((.............))))))	GGUAGGCCUUUUA	UAUUUGCAUAA
chr	114596	-	2028.52	internal,	I:BB_0116,	NCBI locus tag: I:BB_RS00570, NCBI gene name: I:n/a, UniPort gene names: I:n/a,	I:PTS transporter subunit EIIC,	I:Pts system, maltose and glucose-specific iiabc component,	AATAAAATAGTGTTTGCTGAAATTAGCATTGGAGAGGCTTAGCATGATTAATTTTATTAAA	2.23997		((((((((.((((((((((....)))))............))))).....))))))))...	AAUAAAA	UAGUGUUUGCUGAAAUUAGCAUUGGAGAGGCUUAGCAUGAUUAA	(.((((((((((....)))))............))))).....)	AAAU	UUUUAUUAAA
chr	114807	+	2439.44	primary, internal,	P:SR0070, I:BB_0117,	NCBI locus tag: P:n/a, I:BB_RS00575, NCBI gene name: P:n/a, I:n/a, UniPort gene names: P:n/a, I:n/a,	P:n/a, I:hemolysin III family protein,	P:n/a, I:UPF0073 membrane protein BB_0117,	TAAGGTATTATATATTTTTTATAAATAAGTGATAAAACGGAGGCAAAGCTGTGCTTAGAGA	1.08608		.....((((((.................))))))......(((((......))))).....	UAAGG	UAUUAUAUAUUUUUUAUAAAUAAGUGAUA	((((((.................))))))	AUAUUUUUUAUAAAUAA	AAACGGAGGCAA
chr	115543	-	3733.45	primary, internal, antisense,	P:SR0073, I:BB_0118, A:BB_0117,	NCBI locus tag: P:n/a, I:BB_RS00580, A:BB_RS00575, NCBI gene name: P:n/a, I:rseP, A:n/a, UniPort gene names: P:n/a, I:n/a, A:n/a,	P:n/a, I:RIP metalloprotease RseP, A:hemolysin III family protein,	P:n/a, I:Putative zinc metalloprotease BB_0118, EC 3.4.24.-, A:UPF0073 membrane protein BB_0117,	TTTATAGCTTTGGTATTTTTTTTGGGCTGTTTCTTTTTGGTTTAGGCCTTTTTAATGATTT	3.48488		...(((((((.............)))))))........(((....))).............	UUUA	UAGCUUUGGUAUUUUUUUUGGGCUG	((((((.............))))))	UGGUAUUUUUUUU	UUUCUUUUUGGU
chr	115617	+	1390.63	antisense,	A:SR0073, BB_0118,	NCBI locus tag: A:n/a, BB_RS00580, NCBI gene name: A:n/a, rseP, UniPort gene names: A:n/a, n/a,	A:n/a, RIP metalloprotease RseP,	A:n/a, Putative zinc metalloprotease BB_0118, EC 3.4.24.-,	GCCCAAAAAAAATACCAAAGCTATAAAAAGAATAAATGGTTTTGGCCTTAAATCTCTTTCC	2.21188		..............((((((((((...........))))))))))................	AAUACCAA	AGCUAUAAAAAGAAUAAAUGGUU	((((((...........))))))	AAAAAGAAUAA	UUGGCCUUAAAU
chr	116621	-	1302.55	internal,	I:BB_0118,	NCBI locus tag: I:BB_RS00580, NCBI gene name: I:rseP, UniPort gene names: I:n/a,	I:RIP metalloprotease RseP,	I:Putative zinc metalloprotease BB_0118, EC 3.4.24.-,	TTTAAAATTAATAATACTGAGTATAGACTTTCCCCAATCCTTCTAGGAGGATATTGTAAGC	1.07814		..........((((((..((((....))))(((....((((...)))))))))))))....	AUAGACUU	UCCCCAAUCCUUCUAGGAGGA	(((....((((...)))))))	UCU	UAUUGUAAGC
chr	117076	-	4943.43	internal,	I:BB_0119,	NCBI locus tag: I:BB_RS00585, NCBI gene name: I:n/a, UniPort gene names: I:n/a,	I:phosphatidate cytidylyltransferase,	I:n/a,	GTCCCACTATTATTAGCCCAAATAAAACATTAATGGGTTTTTTTGGGGGCATTTTGTTTTC	2.89701		(((((.........((((((.............))))))......)))))...........	UAUUAUUA	GCCCAAAUAAAACAUUAAUGGGU	(((((.............)))))	AAUAAAACAUUAA	UUUUUUGGGGGC
chr	117625	-	3585.65	primary, internal,	P:BB_0120, I:BB_0119,	NCBI locus tag: P:BB_RS00590, I:BB_RS00585, NCBI gene name: P:uppS, I:n/a, UniPort gene names: P:uppS, I:n/a,	P:di-trans%2Cpoly-cis-decaprenylcistransferase, I:phosphatidate cytidylyltransferase,	P:Isoprenyl transferase, EC 2.5.1.-, I:n/a,	TGTTGAGTAAGGTTAAGAGATTTGCTTTTTTTGCAAGGTTGGGAACATTTCTATTTTTTGT	3.86532	53	....(((((((.........))))))).....((((((.(((((....)))))..))))))	UGUUGA	GUAAGGUUAAGAGAUUUGC	(((((.........)))))	GUUAAGAGA	UUUUUUUGCAAG
chr	117776	-	3655.4	internal,	I:BB_0120,	NCBI locus tag: I:BB_RS00590, NCBI gene name: I:uppS, UniPort gene names: I:uppS,	I:di-trans%2Cpoly-cis-decaprenylcistransferase,	I:Isoprenyl transferase, EC 2.5.1.-,	GAAATATTAGAATAAGTAATTTTTTCTTATGGAGGATTGCTTATTCTGAATTAATTTTTTC	6.75757		......(((((((((((((((((((.....)))))))))))))))))))............	UAGAAUAA	GUAAUUUUUUCUUAUGGAGGAUUGC	((((((((((.....))))))))))	CUUAU	UUAUUCUGAAUU
chr	118166	-	3216.11	internal,	I:BB_0120,	NCBI locus tag: I:BB_RS00590, NCBI gene name: I:uppS, UniPort gene names: I:uppS,	I:di-trans%2Cpoly-cis-decaprenylcistransferase,	I:Isoprenyl transferase, EC 2.5.1.-,	AATGTTTATCCTTTTATGTATTTTCTACTGAGAATTGGAGAAGGGATGATTGTGAGATAGA	3.17142		......(((((((((....((((((....))))))....)))))))))(((....)))...	AAUGUUUA	UCCUUUUAUGUAUUUUCUACUGAGAAUUGGAGAAGGGA	(((((((....((((((....))))))....)))))))	UACU	UGAUUGUGAGAU
chr	118741	-	2005.52	internal,	I:BB_0121,	NCBI locus tag: I:BB_RS00595, NCBI gene name: I:frr, UniPort gene names: I:frr,	I:ribosome recycling factor,	I:Ribosome-recycling factor, RRF (Ribosome-releasing factor),	AGAACACCTATAACTCAAGTGTCAAGTATTAGAATTCCTGAAGCAAGGCTTGTTGTTATTC	3.76641		.........(((((.(((((.(((..............)))......)))))..)))))..	CUAUAACU	CAAGUGUCAAGUAUUAGAAUUCCUGAAGCAAGGCUUG	(((((.(((..............)))......)))))	AGUAUUAGAAUUCC	UUGUUAUUC
chr	119247	-	3673.51	internal,	I:BB_0122,	NCBI locus tag: I:BB_RS00600, NCBI gene name: I:tsf, UniPort gene names: I:tsf,	I:translation elongation factor Ts,	I:Elongation factor Ts, EF-Ts,	AGATAAAATTTTTAAAAATTTTGCTATGGATTTAGCTTTGCACGTGGCTGCGTTTGCTCCT	1.23518		....(((((((....)))))))((((......))))...((((((....)))..)))....	AGAUAA	AAUUUUUAAAAAUU	(((((....)))))	UUAA	UUGCUAUGGAUU
chr	119603	-	1010.96	internal,	I:BB_0122,	NCBI locus tag: I:BB_RS00600, NCBI gene name: I:tsf, UniPort gene names: I:tsf,	I:translation elongation factor Ts,	I:Elongation factor Ts, EF-Ts,	AAAAGACTTGACAGAGATGCAAAAGAAGGTAGAGTATTCTCATATTCAAACAATATTTATG	1.10438		.......((((..(((((((........)))......))))....))))............	UUGACAGA	GAUGCAAAAGAAGGUAGAGUAUUC	(((((........)))......))	AAAAGAAG	UCAUAUUCAAAC
chr	120590	-	11903.5	orphan		NCBI locus tag: NCBI gene name: UniPort gene names:			CCGCCGTGTGTTTTCATGGTGAGTAAAAGAGAAGGACAATAGGAGGTTGATTTGGCAATTA	2.23752		.(((((((......))))))).......................(((((......))))).	CCG	CCGUGUGUUUUCAUGG	(((((......)))))	UGUUUU	UGAGUAAAAGAG
chr	121678	-	1543.12	internal,	I:BB_0125,	NCBI locus tag: I:BB_RS00615, NCBI gene name: I:n/a, UniPort gene names: I:n/a,	I:n/a,	I:Uncharacterized protein,	TTTACCAGCGGGTTATTTTTCTAATCAAGCAGCTGGTAAATTAAGAGGTTTTGACATATAT	6.64481		.((((((((.(((((......))))).....))))))))......................	UUUA	CCAGCGGGUUAUUUUUCUAAUCAAGCAGCUGG	(((((.(((((......))))).....)))))	UUUUUC	UAAAUUAAGAGG
chr	122493	-	4332.15	primary, internal,	P:SR0077, I:BB_0127,	NCBI locus tag: P:n/a, I:BB_RS00625, NCBI gene name: P:n/a, I:n/a, UniPort gene names: P:n/a, I:n/a,	P:n/a, I:30S ribosomal protein S1,	P:n/a, I:Ribosomal protein S1,	ATGATGAGGAATCTTACAAGCCATTTGAGAATTTGCTAAAGAGGGATGAATAATGGCTAAA	undefined		..................(((((((..........................)))))))...	No_8nt_U_tract
chr	123958	-	2348.04	internal,	I:BB_0127,	NCBI locus tag: I:BB_RS00625, NCBI gene name: I:n/a, UniPort gene names: I:n/a,	I:30S ribosomal protein S1,	I:Ribosomal protein S1,	TTTATTAAGATTGAAGAATTTGAAAACGTTCCCCAAGTTGGTGATAGACTTGAAGCAATCG	1.07606		........(((((....................((((((.......))))))...))))).	ACGUUCCC	CAAGUUGGUGAUAGACUUG	((((((.......))))))	GGUGAUA	AAGCAAUCG
chr	124286	-	1493.08	primary, internal,	P:SR0079, I:BB_0128,	NCBI locus tag: P:n/a, I:BB_RS00630, NCBI gene name: P:n/a, I:cmk, UniPort gene names: P:n/a, I:cmk1,	P:n/a, I:(d)CMP kinase,	P:n/a, I:Cytidylate kinase 1, CK 1, EC 2.7.4.25 (Cytidine monophosphate kinase 1, CMP kinase 1),	GGAATGAGACCTTAGAAGAATTAGAGCGTACTCTTAAAAGAAGAGATGATGTTGACAAGAA	1.31043		........................(((((.(((((.....)))))...)))))........	UUAGAGCG	UACUCUUAAAAGAAGAGAUGA	(.(((((.....)))))...)	AAAAG	UGUUGACAAGAA
chr	124538	-	5043.12	internal,	I:BB_0128,	NCBI locus tag: I:BB_RS00630, NCBI gene name: I:cmk, UniPort gene names: I:cmk1,	I:(d)CMP kinase,	I:Cytidylate kinase 1, CK 1, EC 2.7.4.25 (Cytidine monophosphate kinase 1, CMP kinase 1),	TTAATGGAGAGAATGTTGAAAATCAAATTTTAAACGATAAGATTGATTTTCAAGTTTCTTT	3.32044		......((((((...(((((((((((.(((((.....)))))))))))))))).)))))).	AAAUCAAA	UUUUAAACGAUAAGA	(((((.....)))))	AACGA	UUGAUUUUCAAG
chr	125149	-	2265.88	primary, internal,	P:SR0080, I:BB_0129,	NCBI locus tag: P:n/a, I:BB_RS00635, NCBI gene name: P:n/a, I:n/a, UniPort gene names: P:n/a, I:n/a,	P:n/a, I:rRNA pseudouridine synthase,	P:n/a, I:Uncharacterized RNA pseudouridine synthase BB_0129, EC 5.4.99.- (RNA pseudouridylate synthase) (RNA-uridine isomerase),	GGACTTTTATTATTCACCAATGATGGTAAATTTGCAAACGATATTATTCATCCAAGGCAAA	1.58387		...............((((....))))....((((.....................)))).	UAUUAUUC	ACCAAUGAUGGU	((((....))))	AUGA	AAAUUUGCAAAC
chr	125836	-	1046.29	internal,	I:BB_0130,	NCBI locus tag: I:BB_RS00640, NCBI gene name: I:n/a, UniPort gene names: I:n/a,	I:n/a,	I:Uncharacterized protein,	ATGCTACTGCTAATGATAATAATAAAAAGAAAAATTTGAAGAGAAAGTCTGGTACATTGAA	1.11865		.......((((................(((.................))))))).......	UGCUACUG	CUAAUGAUAAUAAUAAAAAGAAAAAUUUGAAGAGAAAGUCUGG	((................(((.................)))))	AAAAUUUGAAGAGAAAG	UACAUUGAA
chr	126212	-	1194.18	internal,	I:BB_0130,	NCBI locus tag: I:BB_RS00640, NCBI gene name: I:n/a, UniPort gene names: I:n/a,	I:n/a,	I:Uncharacterized protein,	TTTACAGGCGGAATAGAGCTTTTTTTTGAATATGTTAGTATGAATAGGCATGTTTTGAGAA	2.65157		.....((((........))))......(((((((((..........)))))))))......	UUUAC	AGGCGGAAUAGAGCUU	((((........))))	GGAAUAGA	UUUUUUGAAUAU
chr	126914	-	7320.61	internal,	I:BB_0131,	NCBI locus tag: I:BB_RS00645, NCBI gene name: I:recA, UniPort gene names: I:recA,	I:recombinase RecA,	I:Protein RecA (Recombinase A),	TGGTGGTGTTGATTTGATTGTAGTTGATTCTGTAGCGGCTTTAACCCCTAAATTAGAGATA	1.06083		............(((((((..(((((.........)))))..........)))))))....	UGAUUUGA	UUGUAGUUGAUUCUGUAGCGGCUUUAACCCCUAAA	((..(((((.........)))))..........))	AUUCUGUAG	UUAGAGAUA
chr	127081	-	8789.17	internal,	I:BB_0131,	NCBI locus tag: I:BB_RS00645, NCBI gene name: I:recA, UniPort gene names: I:recA,	I:recombinase RecA,	I:Protein RecA (Recombinase A),	ATTGCTGAGGTGCAAAAAGAAGGTGGGATAGCTGCTTTTATTGATGCTGAGCATGCTCTTG	2.9696		.((((......)))).((((.(((......)))((((...........))))....)))).	GGAUAGCU	GCUUUUAUUGAUGCUGAGC	((((...........))))	UUAUUGAUGCU	AUGCUCUUG
chr	127565	-	1269.64	internal,	I:BB_0132,	NCBI locus tag: I:BB_RS00650, NCBI gene name: I:greA, UniPort gene names: I:greA,	I:transcription elongation factor GreA,	I:Transcription elongation factor GreA (Transcript cleavage factor GreA),	GGCAAAGATGAATCTTATTTAATACTTGGGCCTTGGGAATCAAACCCCGATGAAGGCATTA	2.0444		....((((....)))).............((((((((........)))....)))))....	GGCA	AAGAUGAAUCUU	((((....))))	UGAA	AUUUAAUACUUG
chr	127992	-	3031.29	internal,	I:BB_0132,	NCBI locus tag: I:BB_RS00650, NCBI gene name: I:greA, UniPort gene names: I:greA,	I:transcription elongation factor GreA,	I:Transcription elongation factor GreA (Transcript cleavage factor GreA),	AGTTTATATGACTTGTTTTTATGTAAAAGATTTCCCCCCAAAGGATCTTTTAGAGATTAAA	1.52892		..(((((((((.......)))))))))................((((((...))))))...	AGUUUA	UAUGACUUGUUUUUAUG	(((((.......)))))	CUUGUUU	UAAAAGAUUUCC
chr	128325	-	1380.51	internal,	I:BB_0132,	NCBI locus tag: I:BB_RS00650, NCBI gene name: I:greA, UniPort gene names: I:greA,	I:transcription elongation factor GreA,	I:Transcription elongation factor GreA (Transcript cleavage factor GreA),	TAATAAGAGATTGGTTGAATCACTTTACAAAGAAGATCCCAGAGAGGTGGAAAAATTATTT	1.82103		...(((....)))......(((((((.................)))))))...........	UGGUUGAA	UCACUUUACAAAGAAGAUCCCAGAGAGGUGG	(((((((.................)))))))	ACAAAGAAGAUCCCAGA	AAAAAUUAUUU
chr	129539	-	1413.43	internal,	I:BB_0132,	NCBI locus tag: I:BB_RS00650, NCBI gene name: I:greA, UniPort gene names: I:greA,	I:transcription elongation factor GreA,	I:Transcription elongation factor GreA (Transcript cleavage factor GreA),	GATAAAAAACAAATGTCAGGAATCAGAGAAGTATGGGCCAAGCTTATTCATTATGTTTCAG	1.3029		......(((((........((((.....((((.........))))))))....)))))...	GUCAGGAA	UCAGAGAAGUAUGGGCCAAGCUUA	(.....((((.........)))))	AUGGGCCAA	UUCAUUAUGUUU
chr	129762	-	2093.38	internal,	I:BB_0132,	NCBI locus tag: I:BB_RS00650, NCBI gene name: I:greA, UniPort gene names: I:greA,	I:transcription elongation factor GreA,	I:Transcription elongation factor GreA (Transcript cleavage factor GreA),	TAATGAAATGCTTTTAATTTCTGAGAATAAGCACGCTCTTTATACTCTTGCAAAAATATAT	1.0898		....(((((.......))))).(((..........))).......................	UAAU	GAAAUGCUUUUAAUUUC	(((((.......)))))	GCUUUUA	UGAGAAUAAGCA
chr	130048	-	1453.56	internal,	I:BB_0132,	NCBI locus tag: I:BB_RS00650, NCBI gene name: I:greA, UniPort gene names: I:greA,	I:transcription elongation factor GreA,	I:Transcription elongation factor GreA (Transcript cleavage factor GreA),	GTATTTTACAAGAAGATAAGTGGACAAGAATAGTTGTTAATAATTATTCTCTTGCCAAAAT	2.74425		.((((((.....))))))..(((...((((((((((....))))))))))....)))....	GACAAGAA	UAGUUGUUAAUAAUUA	((((((....))))))	UUAA	UUCUCUUGCCAA
chr	130432	-	4566.01	internal,	I:BB_0133,	NCBI locus tag: I:BB_RS00655, NCBI gene name: I:n/a, UniPort gene names: I:n/a,	I:tetratricopeptide repeat protein,	I:Tetratricopeptide repeat domain protein,	TATTTCAGATGATCTTATAAAAGAATGGATTCCTGTTTATGGCTCTCTTAATGGTGTTTTT	1.11358		............((((....))))((((((....)))))).....................	UCAGAUGA	UCUUAUAAAAGA	((((....))))	AUAA	AUGGAUUCCUGU
chr	131007	-	58412.7	internal,	I:BB_0133,	NCBI locus tag: I:BB_RS00655, NCBI gene name: I:n/a, UniPort gene names: I:n/a,	I:tetratricopeptide repeat protein,	I:Tetratricopeptide repeat domain protein,	GGCAATTTCAAAGAAGCTTTAGTAAAATCCGAAGAGGCTCATTCTCTTGATTTTGATAATA	1.50424		(((............)))....(((((((..((((((.....)))))))))))))......	UAGUAAAA	UCCGAAGAGGCUCAUUCUCUUGA	((..((((((.....))))))))	CUCAU	UUUUGAUAAUA
chr	133036	-	1510.29	internal,	I:BB_0135,	NCBI locus tag: I:BB_RS00665, NCBI gene name: I:n/a, UniPort gene names: I:hisS,	I:histidine--tRNA ligase,	I:Histidine--tRNA ligase, EC 6.1.1.21 (Histidyl-tRNA synthetase, HisRS),	TTTCAGCATCTTAGTTTATTAAAAATTCAAGATTCTTTTAACTTGAATCTTAAAATATCGC	2.19396		............................(((((((.........)))))))..........	AAAUUCAA	GAUUCUUUUAACUUGAAUC	(((((.........)))))	UUUUAACUU	UUAAAAUAUCGC
chr	133438	-	1066	internal,	I:BB_0135,	NCBI locus tag: I:BB_RS00665, NCBI gene name: I:n/a, UniPort gene names: I:hisS,	I:histidine--tRNA ligase,	I:Histidine--tRNA ligase, EC 6.1.1.21 (Histidyl-tRNA synthetase, HisRS),	GAATTTATGCAGTTTGATTTTGATATAGTTGGAGAGGACACTTTTAGGGGCGATGCCGAGA	1.00188		...............................(((((....)))))...(((...)))....	UAUAGUUG	GAGAGGACACUUUU	(((((....)))))	GACA	AGGGGCGAUGCC
chr	135797	-	6764.83	primary, antisense,	P:BB_0137, A:BB_0136,	NCBI locus tag: P:BB_RS00675, A:BB_RS00670, NCBI gene name: P:n/a, A:n/a, UniPort gene names: P:n/a, A:n/a,	P:long-chain fatty acid--CoA ligase, A:transpeptidase family protein,	P:Long-chain-fatty-acid CoA ligase, A:Penicillin-binding protein,	CAAGCTCTGTTATATCTTCTAATTTTGTATTGGGGGATATACTTTGCTTGTAAACAAATCC	4.09637	77	(((((.....(((((((((((((.....)))))))))))))....)))))...........	CUGUUAUA	UCUUCUAAUUUUGUAUUGGGGGA	(((((((((.....)))))))))	UUUGU	UAUACUUUGCUU
chr	136644	-	1469.17	internal,	I:BB_0137,	NCBI locus tag: I:BB_RS00675, NCBI gene name: I:n/a, UniPort gene names: I:n/a,	I:long-chain fatty acid--CoA ligase,	I:Long-chain-fatty-acid CoA ligase,	TCTTGGGCAATAATTTTGTTGTTGGGATTACTGGTGGCGGGAGTATGCCATTGTCTGCTGT	1.01734		((((((((((((....))))))))))))....(((((((......))))))).........	U	CUUGGGCAAUAAUUUUGUUGUUGGGA	(((((((((((....)))))))))))	AUUU	UUACUGGUGGCG
chr	137521	-	1345.18	internal,	I:BB_0137,	NCBI locus tag: I:BB_RS00675, NCBI gene name: I:n/a, UniPort gene names: I:n/a,	I:long-chain fatty acid--CoA ligase,	I:Long-chain-fatty-acid CoA ligase,	GCTGAGTGGACTGTGATAGATTTTGCAATTTTATCTTTGGGTGCCGTTGATATTCCAAAGG	1.9757		...........(((((......))))).......(((((((............))))))).	GAGUGGAC	UGUGAUAGAUUUUGCA	(((((......)))))	UAGAUU	AUUUUAUCUUUG
chr	137841	-	2273.48	orphan		NCBI locus tag: NCBI gene name: UniPort gene names:			GGTTTTTATTAATTGATCGATTTCTGTATGTTTTTACAGCAGGAGAGCTTTATAAATAATC	2.15433		(((((((................(((((......)))))...)))))))............	G	GUUUUUAUUAAUUGAUCGAUUUCUGUAUGUUUUUACAGCAGGAGAGC	((((((................(((((......)))))...))))))	UGUUUU	UUUAUAAAUAAU
chr	138328	-	1397.72	orphan		NCBI locus tag: NCBI gene name: UniPort gene names:			TAAAGTTATTAGAATATTATAGACACGCGATCAAAGTTTGTTTGTGGGCTTTTTGTTTTAA	1.52569		.((((((..........((((((((.............)))))))))))))).........	UAAA	GUUAUUAGAAUAUUAUAGACACGCGAUCAAAGUUUGUUUGUGGGC	(((..........((((((((.............)))))))))))	CGCGAUCAAAGUU	UUUUUGUUUUAA
chr	139040	-	3679.22	internal,	I:BB_0140,	NCBI locus tag: I:BB_RS00690, NCBI gene name: I:n/a, UniPort gene names: I:n/a,	I:efflux RND transporter permease subunit,	I:n/a,	TGGCCTAAGAGAAGCAATTATTGAATCTTGTCGTTCAAGGCTTAGGCCAATTTTAATGTCT	4.47125		.((((((((...........((((((......))))))..)))))))).............	UGGCCUAA	GAGAAGCAAUUAUUGAAUCUUGUCGUUCAAGGC	(...........((((((......))))))..)	CUUGUC	UUAGGCCAAUUU
chr	139462	-	1873.24	primary, internal,	P:SR0090, I:BB_0140,	NCBI locus tag: P:n/a, I:BB_RS00690, NCBI gene name: P:n/a, I:n/a, UniPort gene names: P:n/a, I:n/a,	P:n/a, I:efflux RND transporter permease subunit,	P:n/a, I:n/a,	AATCAAGCTTTAACCATTTATCTTAATGCGGGTATTTCTCCAGATGATAATTTAACCCAAG	1.35636		.................((((((......(((......)))))))))..............	UUAACCAU	UUAUCUUAAUGCGGGUAUUUCUCCAGAUGA	((((((......(((......)))))))))	UAUUUC	UAAUUUAACCCA
chr	141586	-	1103.73	internal,	I:BB_0140,	NCBI locus tag: I:BB_RS00690, NCBI gene name: I:n/a, UniPort gene names: I:n/a,	I:efflux RND transporter permease subunit,	I:n/a,	GATGCTCTTGAATTGGTAAAATCTTCATTGCCCAGCAAATCACAGACCCCAAGAATTTTTA	1.01861		.....(((((....(((..........((((...)))).......))).))))).......	CUUGAAUU	GGUAAAAUCUUCAUUGCCCAGCAAAUCACAGACC	(((..........((((...)))).......)))	CCA	CCAAGAAUUUUU
chr	141788	-	13300.4	internal,	I:BB_0140,	NCBI locus tag: I:BB_RS00690, NCBI gene name: I:n/a, UniPort gene names: I:n/a,	I:efflux RND transporter permease subunit,	I:n/a,	TCCCCAAATAAGTATTCACACTGTTTATCCTGGCGCTTCTCCTAGAGAAGTTGAAGAGAGT	1.30524		..........(((......)))............(((((((...)))))))..........	UCCUGGCG	CUUCUCCUAGAGAAG	((((((...))))))	CUA	UUGAAGAGAGU
chr	144667	-	2791.53	internal,	I:BB_0144,	NCBI locus tag: I:BB_RS00710, NCBI gene name: I:n/a, UniPort gene names: I:n/a,	I:glycine betaine ABC transporter substrate-binding protein,	I:Glycine betaine, L-proline ABC transporter, glycine/betaine/L-proline-binding protein,	ATATTGCCCTTAATGGATAAAAATGATAAAGAGCCAGGCAAAGAATACCGCAATGCGGTTG	1.12279		...(((((.....(((.................)))))))).....(((((...)))))..	AUA	UUGCCCUUAAUGGAUAAAAAUGAUAAAGAGCCAGGCAA	(((((.....(((.................))))))))	AUAAAAAUGAUAAAGAG	AGAAUACCGCAA
chr	146427	-	1524.3	internal,	I:BB_0146,	NCBI locus tag: I:BB_RS00720, NCBI gene name: I:n/a, UniPort gene names: I:n/a,	I:glycine betaine/L-proline ABC transporter ATP-binding protein,	I:Glycine betaine, L-proline ABC transporter, ATP-binding protein,	TTGAATATTTAAATAAGCAAGATTATTTAATAATAAAAGAAAAGGGAACTGTTGTCGGATA	1.85907		........((((((((......))))))))...............................	AAUAUUUA	AAUAAGCAAGAUUAUU	(((((......)))))	GCAAGA	UAAUAAUAAAAG
chr	147218	-	3821.31	internal,	I:BB_0146,	NCBI locus tag: I:BB_RS00720, NCBI gene name: I:n/a, UniPort gene names: I:n/a,	I:glycine betaine/L-proline ABC transporter ATP-binding protein,	I:Glycine betaine, L-proline ABC transporter, ATP-binding protein,	AGTCAGGTGTTTAAATGGTATTTATAAAATAGATTCAGGATCTATTTTGGTAAATAATATG	1.50104		..................(((((((((((((((((...)))))))))).))))))).....	GGUAUUUA	UAAAAUAGAUUCAGGAUCUAUUUUGG	(((((((((((...)))))))))).)	CAG	UAAAUAAUAUG
chr	147588	-	11740	primary,	P:BB_0147,	NCBI locus tag: P:BB_RS00725, NCBI gene name: P:flaB, UniPort gene names: P:fla,	P:flagellin FlaB,	P:Flagellar filament 41 kDa core protein, Flagellin (41 kDa antigen) (P41),	TAATTGGTATAAATTGTATTAACAAAAGATCCTTTAAAGGATCTTTTGTTTTTTTATTTCA	4.03075	61	.....(((((.....)))))(((((((((((((....)))))))))))))...........	UGUAUUAA	CAAAAGAUCCUUUAAAGGAUCUUUUG	(((((((((((....)))))))))))	UUAA	UUUUUUUAUUUC
chr	147865	+	1708.14	primary, antisense,	P:SR0094, A:BB_0147,	NCBI locus tag: P:n/a, A:BB_RS00725, NCBI gene name: P:n/a, A:flaB, UniPort gene names: P:n/a, A:fla,	P:n/a, A:flagellin FlaB,	P:n/a, A:Flagellar filament 41 kDa core protein, Flagellin (41 kDa antigen) (P41),	TCAGTACTATTCTTTATAGATTCAAGTCTATTTTGGAAAGCACCTAAATTTGCCCTTTGAT	2.01891		.........((((..((((((....))))))...)))).(((........)))........	AUUCUUUA	UAGAUUCAAGUCUA	(((((....)))))	UCAA	UUUUGGAAAGCA
chr	148155	-	19070.8	internal,	I:BB_0147,	NCBI locus tag: I:BB_RS00725, NCBI gene name: I:flaB, UniPort gene names: I:fla,	I:flagellin FlaB,	I:Flagellar filament 41 kDa core protein, Flagellin (41 kDa antigen) (P41),	GAATGCAGCCTGCAAAAATTAACACACCAGCATCACTTTCAGGGTCTCAAGCGTCTTGGAC	undefined		...(((.....)))...........(((..............))).(((((...)))))..	No_8nt_U_tract
chr	148987	-	3183.99	internal,	I:BB_0149,	NCBI locus tag: I:BB_RS00730, NCBI gene name: I:fliD, UniPort gene names: I:fliD,	I:flagellar filament capping protein FliD,	I:Flagellar hook-associated protein 2, HAP2 (Filament cap protein) (Flagellar cap protein),	GGAATTGCTAAAATGCTAGGAGATTGTCTGTCGCCTCTTGTGGCTTCCGGAGGAGTTATTT	1.26136		..............(((.((((((.....)))(((......))).))).....))).....	UGUCUGUC	GCCUCUUGUGGC	(((......)))	UCUUGU	UUCCGGAGGAGU
chr	149431	-	1032.28	internal,	I:BB_0149,	NCBI locus tag: I:BB_RS00730, NCBI gene name: I:fliD, UniPort gene names: I:fliD,	I:flagellar filament capping protein FliD,	I:Flagellar hook-associated protein 2, HAP2 (Filament cap protein) (Flagellar cap protein),	CCTGATTATGAGGGGATTAAGAGGGTTCTTTTAGATTTTATTGGTGCTTATAATGAGGTTC	3.64097		........((((((((((.....))))))))))((((((((((.......)))))))))).	UUAUGAGG	GGAUUAAGAGGGUUC	(((((.....)))))	AAGAG	UUUUAGAUUUUA
chr	149856	-	2813.64	internal,	I:BB_0149,	NCBI locus tag: I:BB_RS00730, NCBI gene name: I:fliD, UniPort gene names: I:fliD,	I:flagellar filament capping protein FliD,	I:Flagellar hook-associated protein 2, HAP2 (Filament cap protein) (Flagellar cap protein),	AGAGTGAAGATAGTGTAGTTGATCTTGGATCTGATTTAAAAACCCCTTTGGAAAAAAAATA	1.25232		......(((((..........)))))....................(((....))).....	AGAGUG	AAGAUAGUGUAGUUGAUCUU	(((((..........)))))	AGUGUAGUUG	GGAUCUGAUUUA
chr	150152	-	1121.03	internal,	I:BB_0149,	NCBI locus tag: I:BB_RS00730, NCBI gene name: I:fliD, UniPort gene names: I:fliD,	I:flagellar filament capping protein FliD,	I:Flagellar hook-associated protein 2, HAP2 (Filament cap protein) (Flagellar cap protein),	ATTGTCTTTTGCTAAGCAAATTGGAATTTTAAGTGAGCTTAAAACCAATTTTAATCCTAAT	4.62323		.......(((((...)))))((((..(((((((....))))))))))).............	UAAGCAAA	UUGGAAUUUUAAGUGAGCUUAAAACCAA	((((..(((((((....)))))))))))	UGAG	UUUUAAUCCUAA
chr	150512	-	10145	internal,	I:BB_0149,	NCBI locus tag: I:BB_RS00730, NCBI gene name: I:fliD, UniPort gene names: I:fliD,	I:flagellar filament capping protein FliD,	I:Flagellar hook-associated protein 2, HAP2 (Filament cap protein) (Flagellar cap protein),	AATGTCAGGAAATTCTAGTAATAGCGAAGTTTTAACTTTGTCTACTAGATATGGATCTAAG	1.44891		....(((......(((((((...(((((((....))))))).)))))))..))).......	AAAUUCUA	GUAAUAGCGAAGUUUUAACUUUGUCUAC	(((...(((((((....))))))).)))	UUUA	UAGAUAUGGAUC
chr	151398	+	3250.71	internal,	I:BB_0151,	NCBI locus tag: I:BB_RS00735, NCBI gene name: I:nagA, UniPort gene names: I:nagA,	I:N-acetylglucosamine-6-phosphate deacetylase,	I:N-acetylglucosamine-6-phosphate deacetylase, EC 3.5.1.25,	GGGAGCTAAAATTTTGGGACTTCACCTTGAAGGACCATTTTTCTCTCCTGAAAAAAAAGGA	3.77045		(((((.........(((..((((.....))))..)))...)))))((((........))))	UAAAAUUU	UGGGACUUCACCUUGAAGGACCA	(((..((((.....))))..)))	ACCUU	UUUUUCUCUCCU
chr	152262	+	2306.65	primary, internal,	P:BB_0151, I:BB_0152,	NCBI locus tag: P:BB_RS00735, I:BB_RS00740, NCBI gene name: P:nagA, I:n/a, UniPort gene names: P:nagA, I:nagB,	P:N-acetylglucosamine-6-phosphate deacetylase, I:glucosamine-6-phosphate deaminase,	P:N-acetylglucosamine-6-phosphate deacetylase, EC 3.5.1.25, I:Glucosamine-6-phosphate deaminase, EC 3.5.99.6 (GlcN6P deaminase, GNPDA) (Glucosamine-6-phosphate isomerase),	TTAATAATCAGACCCACATACGAAGACATATCAAAATGGGCGGCTAATCATGTAGCACAAA	1.19652	83	............((((....................))))..((((......)))).....	UAAUCAGA	CCCACAUACGAAGACAUAUCAAAAUGGG	((((....................))))	CAUACGAAGACAUAUCAAAA	CGGCUAAUCAUG
chr	152822	-	2934.42	antisense,	A:BB_0152,	NCBI locus tag: A:BB_RS00740, NCBI gene name: A:n/a, UniPort gene names: A:nagB,	A:glucosamine-6-phosphate deaminase,	A:Glucosamine-6-phosphate deaminase, EC 3.5.99.6 (GlcN6P deaminase, GNPDA) (Glucosamine-6-phosphate isomerase),	TGTGGTTAACGCCTTTTTCAATGGCATGCTTTAATGCTCTTGCTTTGTTATGTCCATTTAC	1.09189		.((((.(((((...........(((((......))))).......)))))...))))....	GUGGUUAA	CGCCUUUUUCAAUGGCAUGCUUUAAUGCUCUUGCUUUG	((...........(((((......))))).......))	GCUUUA	UUAUGUCCAUUU
chr	153258	-	14241.7	primary, internal,	P:SR0097, I:BB_0153,	NCBI locus tag: P:n/a, I:BB_RS00745, NCBI gene name: P:n/a, I:n/a, UniPort gene names: P:n/a, I:sod,	P:n/a, I:superoxide dismutase,	P:n/a, I:Superoxide dismutase [Fe], EC 1.15.1.1,	GGAAGTGGTTGGGCATGGTTAGTATTGTGTCCTGAGAGTGGCCTTAAAGTGATTTCAATGC	1.6155		.((((((((((((((((((....))))))))).......))))........))))).....	GGAAG	UGGUUGGGCAUGGUUAGUAUUGUGUCCUGAGAGUGGCCUUAAAGUGA	((((((((((((((....))))))))).......))))........)	UAGU	UUUCAAUGC
chr	154567	-	1616.17	internal,	I:BB_0154,	NCBI locus tag: I:BB_RS00750, NCBI gene name: I:secA, UniPort gene names: I:secA,	I:preprotein translocase subunit SecA,	I:Protein translocase subunit SecA, EC 7.4.2.8,	GATTTTATGTGTCCCTTGAGGACGATTTAATGCGCCTTTTTGCTGGGGACAACCTAAGATC	1.76089		((((((...(((((.....))))).......(((......))).(((.....)))))))))	AUUUUAUG	UGUCCCUUGAGGACG	(((((.....)))))	CUUGA	AUUUAAUGCGCC
chr	155921	-	2152.42	internal,	I:BB_0154,	NCBI locus tag: I:BB_RS00750, NCBI gene name: I:secA, UniPort gene names: I:secA,	I:preprotein translocase subunit SecA,	I:Protein translocase subunit SecA, EC 7.4.2.8,	AAGCCGGTTTTTGATCTTTTGGGTGTTAGCGTGGGGGTTGTTCTATCTAATATGGATTATG	3.95434		...........((((((.....(((((((.((((((....)))))))))))))))))))..	UGUUAGCG	UGGGGGUUGUUCUA	(((((....)))))	GUUG	UCUAAUAUGGAU
chr	156146	-	2078.57	internal,	I:BB_0154,	NCBI locus tag: I:BB_RS00750, NCBI gene name: I:secA, UniPort gene names: I:secA,	I:preprotein translocase subunit SecA,	I:Protein translocase subunit SecA, EC 7.4.2.8,	ACTCTGTCTAGAGAAGCTGCTAGAAGGCGTCTTAAAGAAAGGCCTTATGATGTGCAAATCA	2.00516		.((((....))))..(((.......)))(((((.....))))).....(((......))).	UAGAAGGC	GUCUUAAAGAAAGGC	(((((.....)))))	AAAGA	CUUAUGAUGUGC
chr	156373	-	7932.79	internal,	I:BB_0154,	NCBI locus tag: I:BB_RS00750, NCBI gene name: I:secA, UniPort gene names: I:secA,	I:preprotein translocase subunit SecA,	I:Protein translocase subunit SecA, EC 7.4.2.8,	ATTTAGGAGAATTAATACCTACCATGTTAAAAGCAGTACTTGAGACAACTATTGGCTCAAA	1.41231		...((((..........))))..................(((((...........))))).	AUU	UAGGAGAAUUAAUACCUA	((((..........))))	AGAAUUAAUA	CCAUGUUAAAAG
chr	156488	+	3738.43	internal,	I:BB_0155,	NCBI locus tag: I:BB_RS00755, NCBI gene name: I:n/a, UniPort gene names: I:n/a,	I:lipoprotein,	I:Lipoprotein, putative,	CATTTTAAATAATAATATAAAAATATGAAAAAACACTATAAAGCTCTTATATTAAGCTTGC	undefined		........................................(((((.........)))))..	No_8nt_U_tract
chr	156943	-	1863.33	primary, antisense,	P:SR0102, A:BB_0155,	NCBI locus tag: P:n/a, A:BB_RS00755, NCBI gene name: P:n/a, A:n/a, UniPort gene names: P:n/a, A:n/a,	P:n/a, A:lipoprotein,	P:n/a, A:Lipoprotein, putative,	TGCCATTTTCATCAACATTAACATCATAAATTTGTGGAAATGGCATTCCGTTTAAACCTTC	3.56715		.(((((((((....(((...............)))))))))))).................	UGCCA	UUUUCAUCAACAUUAACAUCAUAAAUUUGUGGAAA	(((((....(((...............))))))))	UUAACAUCAUAAAUU	UGGCAUUCCGUU
chr	157150	+	2750.39	internal,	I:BB_0155,	NCBI locus tag: I:BB_RS00755, NCBI gene name: I:n/a, UniPort gene names: I:n/a,	I:lipoprotein,	I:Lipoprotein, putative,	AATAGACAATCAAAAGAAAAAATACAACATTTCAATAGATAAGGTTTTTTTTGAAGTCAAC	2.04569		....(((..((((((((((.........................)))))))))).)))...	CAAUCAAA	AGAAAAAAUACAACAUUUCAAUAGAUAAGGUUUUU	(((((.........................)))))	AAAUACAACAUUUCAAUAGAUAAGG	UUUGAAGUCAAC
chr	157435	-	1636.78	antisense,	A:SR0103, BB_0155,	NCBI locus tag: A:n/a, BB_RS00755, NCBI gene name: A:n/a, n/a, UniPort gene names: A:n/a, n/a,	A:n/a, lipoprotein,	A:n/a, Lipoprotein, putative,	AATTTGGAGGCTCAATTAAAGCTATTTGTTCTTTAATTGAGCCCTTGCTGTCTAATTTCCA	1.18848		...((((((((((((((((((.........))))))))))))).......)))))......	AAUUUG	GAGGCUCAAUUAAAGCUAUUUGUUCUUUAAUUGAGCCCUUGCUGUC	(((((((((((((((.........))))))))))))).......))	CUAUUUGUU	UAAUUUCCA
chr	157483	+	7881.77	primary, internal,	P:SR0103, I:BB_0155,	NCBI locus tag: P:n/a, I:BB_RS00755, NCBI gene name: P:n/a, I:n/a, UniPort gene names: P:n/a, I:n/a,	P:n/a, I:lipoprotein,	P:n/a, I:Lipoprotein, putative,	AGACAGCAAGGGCTCAATTAAAGAACAAATAGCTTTAATTGAGCCTCCAAATTTAATGTTT	2.74395		.((((....((((((((((((((.........))))))))))))))..........)))).	ACAGCAAG	GGCUCAAUUAAAGAACAAAUAGCUUUAAUUGAGCC	(((((((((((((.........)))))))))))))	AACAAAUAG	UCCAAAUUUAAU
chr	158114	+	10324.9	primary, internal,	P:BB_0156, I:BB_0157,	NCBI locus tag: P:BB_RS00760, I:BB_RS00765, NCBI gene name: P:n/a, I:n/a, UniPort gene names: P:n/a, I:n/a,	P:n/a, I:n/a,	P:Uncharacterized protein, I:Uncharacterized protein,	CAAATATACTTCATGTCTGTTTCACTTAACATCTTAGGAGGAATAATACTTGCATTTCCAA	undefined	53	...............(((..................)))((((............))))..	No_8nt_U_tract
chr	158665	+	2103.26	primary, internal,	P:SR0105, I:BB_0158,	NCBI locus tag: P:n/a, I:BB_RS00770, NCBI gene name: P:n/a, I:n/a, UniPort gene names: P:n/a, I:n/a,	P:n/a, I:S2/P23 family protein,	P:n/a, I:S2 lipoprotein,	GGAAGAAGATCTAATGGTATTTAGAACATATAAACATTTGGAACTAATAATGCTGCCCATG	1.3607		.........(((((......))))).............(((...............)))..	GAAGAAGA	UCUAAUGGUAUUUAGA	(((((......)))))	UGGUAU	ACAUAUAAACAU
chr	162947	+	1863.87	internal,	I:BB_0162,	NCBI locus tag: I:BB_RS07735, NCBI gene name: I:n/a, UniPort gene names: I:n/a,	I:n/a,	I:Uncharacterized protein,	ACGCTCAAAGAGTGGGTTCAAAAGAACTAATAAGTCGATGGGGAGGAAAAATTATAATGAA	1.18645		.(((((...)))))(((((....))))).................................	AAAGAGUG	GGUUCAAAAGAACU	(((((....)))))	AAAA	AAUAAGUCGAUG
chr	163017	-	3585.74	primary, antisense,	P:BB_0163, A:BB_0162,	NCBI locus tag: P:BB_RS00790, A:BB_RS07735, NCBI gene name: P:n/a, A:n/a, UniPort gene names: P:n/a, A:n/a,	P:n/a, A:n/a,	P:Uncharacterized protein, A:Uncharacterized protein,	TGTAAGTAAGCGGATTTATTTGTTAAAATAAATCCCTTGGCTTTCTTGCTGTATTTTTTGA	1.51468	55	.(((((.((((((((((((((....))))))))))....)))).)))))............	U	GUAAGUAAGCGGAUUUAUUUGUUAAAAUAAAUCCCUUGGCUUUCUUGC	(((((.((((((((((((((....))))))))))....)))).)))))	GUUA	UGUAUUUUUUGA
chr	163058	+	7057.38	primary, antisense,	P:BB_0162, A:BB_0163,	NCBI locus tag: P:BB_RS07735, A:BB_RS00790, NCBI gene name: P:n/a, A:n/a, UniPort gene names: P:n/a, A:n/a,	P:n/a, A:n/a,	P:Uncharacterized protein, A:Uncharacterized protein,	CAAAAAATACAGCAAGAAAGCCAAGGGATTTATTTTAACAAATAAATCCGCTTACTTACAA	1.73106	13	.................((((....((((((((((....))))))))))))))........	GCAAGAAA	GCCAAGGGAUUUAUUUUAACAAAUAAAUCCGC	((....((((((((((....))))))))))))	UAAC	UUACUUACAA
chr	163871	-	1759.96	internal,	I:BB_0163,	NCBI locus tag: I:BB_RS00790, NCBI gene name: I:n/a, UniPort gene names: I:n/a,	I:n/a,	I:Uncharacterized protein,	TACAGAAGAGTTTTTTGGGATTTTAAAAGTTTATTCTGAAGGGCTAAACGATCCTGAAAAT	2.45133		...........(((((((((((......(((((...........)))))))))))))))).	UUUUGGGA	UUUUAAAAGUUUAUUCUGAAGGGCUAAACGA	((......(((((...........)))))))	UUCUGAAGGGC	UCCUGAAAAU
chr	166364	-	2130.3	primary, internal,	P:SR0115, I:BB_0165,	NCBI locus tag: P:n/a, I:BB_RS00800, NCBI gene name: P:n/a, I:n/a, UniPort gene names: P:n/a, I:n/a,	P:n/a, I:n/a,	P:n/a, I:DUF4015 domain-containing protein,	CAAGAATGAATAAGTATGAGATGCAACCCGTTGATGCACTTGAATCTTTTTTGATTATGGC	1.11911		..........(((((.......(((.........))))))))((((......)))).....	AUGAAUAA	GUAUGAGAUGCAACCCGUUGAUGCAC	((.......(((.........)))))	ACCCGUUGA	UUGAAUCUUUUU
chr	166780	-	2611.61	internal,	I:BB_0165,	NCBI locus tag: I:BB_RS00800, NCBI gene name: I:n/a, UniPort gene names: I:n/a,	I:n/a,	I:DUF4015 domain-containing protein,	TAAAGATGATAATGGTAATTTGACTTATTCTAGCAAGCTTTCTTTGCCCAATAAGTTGAGA	2.93039		..................(((((((((((...(((((.....)))))..))))))))))).	UUGACUUA	UUCUAGCAAGCUUUCUUUGCCCAA	((...(((((.....)))))..))	CUUUC	UAAGUUGAGA
chr	169660	+	5296.43	internal,	I:BB_0167,	NCBI locus tag: I:BB_RS00810, NCBI gene name: I:n/a, UniPort gene names: I:n/a,	I:OmpA family protein,	I:Outer membrane protein,	CTTTGAATTTAAATACATTAAAGGTTCAAAGTTTAGATTAGAAGGCACAGATAATCAAAAA	1.29568		((((((((((...........))))))))))....(((((...........))))).....		CUUUGAAUUUAAAUACAUUAAAGGUUCAAAG	((((((((((...........))))))))))	AAAUACAUUAA	UUUAGAUUAGAA
chr	170525	-	3292.37	antisense,	A:SR0118, BB_0167,	NCBI locus tag: A:n/a, BB_RS00810, NCBI gene name: A:n/a, n/a, UniPort gene names: A:n/a, n/a,	A:n/a, OmpA family protein,	A:n/a, Outer membrane protein,	AAATAATTTCCAATTGCACGAGCTCTTTTTTCAGATAGCTCGTGCATCTCTTCTTCCAATC	1.77457		..............((((((((((............))))))))))...............	UUUCCAAU	UGCACGAGCUCUUUUUUCAGAUAGCUCGUGCA	((((((((((............))))))))))	CUUUUUUCAGAU	UCUCUUCUUCCA
chr	170533	+	9665.65	primary, internal,	P:SR0118, I:BB_0167,	NCBI locus tag: P:n/a, I:BB_RS00810, NCBI gene name: P:n/a, I:n/a, UniPort gene names: P:n/a, I:n/a,	P:n/a, I:OmpA family protein,	P:n/a, I:Outer membrane protein,	CATACTAATAGAAGGACATACTGAGCAATTTGGATTGGAAGAAGAGATGCACGAGCTATCT	1.07548		....(((((........................)))))......(((((.......)))))	CAUA	CUAAUAGAAGGACAUACUGAGCAAUUUGGAUUGG	(((((........................)))))	AGAAGGACAUACUGAGCAAUUUGG	AAGAAGAGAUGC
chr	171317	+	2760.73	internal,	I:BB_0169,	NCBI locus tag: I:BB_RS00820, NCBI gene name: I:infA, UniPort gene names: I:infA,	I:translation initiation factor IF-1,	I:Translation initiation factor IF-1,	ATATTAAAGAAGAAGCTATTGAAACTGAAGGAATTGTAAAAGAATCCCTTCCAAATACCAT	1.29231		..........................(((((...............)))))..........	UUGAAACU	GAAGGAAUUGUAAAAGAAUCCCUUC	(((((...............)))))	AAUUGUAAAAGAAUC	CAAAUACCAU
chr	171453	+	3635.05	internal,	I:BB_0169,	NCBI locus tag: I:BB_RS00820, NCBI gene name: I:infA, UniPort gene names: I:infA,	I:translation initiation factor IF-1,	I:Translation initiation factor IF-1,	AATAGTTCCTGGTGATAAAGTAAAAGTTGAGCTATCTCCTTATGATCTTACAAAAGGTAGA	1.4291		.(((((((....................))))))).........(((((....)))))...	AA	UAGUUCCUGGUGAUAAAGUAAAAGUUGAGCUA	((((((....................))))))	CUGGUGAUAAAGUAAAAGUU	UCUCCUUAUGAU
chr	171646	+	1409.79	antisense,	A:BB_0170,	NCBI locus tag: A:BB_RS00825, NCBI gene name: A:n/a, UniPort gene names: A:n/a,	A:BatD family protein,	A:SH3b domain-containing protein,	CTTGTTTCAATAAGAACAAAATCATCTTTGCTGTCAAGAATATAAACACTTGCATTTCCTT	1.20049		.((((((......)))))).........(((....................))).......	C	UUGUUUCAAUAAGAACAA	((((((......))))))	CAAUAA	AAUCAUCUUUGC
chr	172829	-	1068.4	internal,	I:BB_0170,	NCBI locus tag: I:BB_RS00825, NCBI gene name: I:n/a, UniPort gene names: I:n/a,	I:BatD family protein,	I:SH3b domain-containing protein,	TTCTTTTAATATTGGTTCTGGCCTTGTTAGGAATACCCCTGAGCTTTTATTAAAAGTTAAA	10.7453		..(((((((((..(((((...(((....))).........)))))..))))))))).....	UAAUAUUG	GUUCUGGCCUUGUUAGGAAUACCCCUGAGC	((((...(((....))).........))))	UGUU	UUUUAUUAAAAG
chr	173803	-	1820.7	internal,	I:BB_0171,	NCBI locus tag: I:BB_RS00830, NCBI gene name: I:n/a, UniPort gene names: I:n/a,	I:tetratricopeptide repeat protein,	I:Tetratricopeptide repeat domain protein,	GACCAATGATATTTTTTTAAATTTTAATGTCAATTATAACGAAGGAGTAATATACTATAAT	1.44813		......(((((((............))))))).............((((...)))).....	GACCAA	UGAUAUUUUUUUAAAUUUUAAUGUCA	(((((((............)))))))	UUUUUAAAUUUU	AUUAUAACGAAG
chr	174141	-	4203.54	primary, internal,	P:SR0122, I:BB_0172,	NCBI locus tag: P:n/a, I:BB_RS00835, NCBI gene name: P:n/a, I:n/a, UniPort gene names: P:n/a, I:n/a,	P:n/a, I:VWA domain-containing protein,	P:n/a, I:von Willebrand factor type A domain protein,	TGTATCAAGATATAAAATTTTTTTGGTTATTTCATTGTTGTTTATTTTTATGTATTTGTTT	1.88904		.........((((((((............................))))))))........	UAUCAAGA	UAUAAAAUUUUUUUGGUUAUUUCAUUGUUGUUUAUUUUUAUG	(((((((............................)))))))	UUUUUUUGGUUAUUUCAUUGUUGUUUAU	UAUUUGUUU
chr	174393	-	8185.39	primary, internal,	P:SR0123, I:BB_0172,	NCBI locus tag: P:n/a, I:BB_RS00835, NCBI gene name: P:n/a, I:n/a, UniPort gene names: P:n/a, I:n/a,	P:n/a, I:VWA domain-containing protein,	P:n/a, I:von Willebrand factor type A domain protein,	TAATTTAAAATTGGAAAGTTTTGTGGTTGGGATTGGCGGGAGTAATCCCGTTTTATTTAAT	5.66708		.....(((((((....)))))))....((((((((.......))))))))...........	UUUGUGGU	UGGGAUUGGCGGGAGUAAUCCCG	((((((((.......))))))))	GCGGGAG	UUUUAUUUAAU
chr	174558	-	2444.9	internal,	I:BB_0172,	NCBI locus tag: I:BB_RS00835, NCBI gene name: I:n/a, UniPort gene names: I:n/a,	I:VWA domain-containing protein,	I:von Willebrand factor type A domain protein,	TATAGAGCCTGATTTAATAAGCTCTCCTGGAAGTTTTTTAGGAGATGCTGTTTTTAGTGTA	2.32163		...................((((((((((((.....))))))))).)))............	UUUAAUAA	GCUCUCCUGGAAGUUUUUUAGGAGAUGC	(((((((((((.....))))))))).))	AGUUU	UGUUUUUAGUGU
chr	176695	-	3418.94	internal,	I:BB_0174,	NCBI locus tag: I:BB_RS00845, NCBI gene name: I:n/a, UniPort gene names: I:n/a,	I:n/a,	I:Uncharacterized protein,	CAAATGAAATAATAGTTAATTTTGTTTCTTTTTATATTGGAAGCAGCTCTCTTCCCTCTAT	2.17697		.....(((((((.........)))))))..........(((((.......)))))......	CAAAU	GAAAUAAUAGUUAAUUUUGUUUC	(((((((.........)))))))	UAGUUAAUU	UUUUUAUAUUGG
chr	177363	-	1100.52	internal,	I:BB_0175,	NCBI locus tag: I:BB_RS00850, NCBI gene name: I:n/a, UniPort gene names: I:n/a,	I:DUF58 domain-containing protein,	I:VWFA domain-containing protein,	ATTGATATTAAGTGAAACAATTAATAGAAATCTTAAGCCGGGTAGCAGCTTGGCCTATATT	1.23896		.....((((((.........))))))..........(((((((....))))))).......	AUUGA	UAUUAAGUGAAACAAUUAAUA	((((((.........))))))	GUGAAACAA	GAAAUCUUAAGC
chr	178333	-	2076.96	internal,	I:BB_0176,	NCBI locus tag: I:BB_RS00855, NCBI gene name: I:n/a, UniPort gene names: I:n/a,	I:MoxR family ATPase,	I:ATPase family associated with various cellular activities (AAA), putative,	ATAGAGCAAGAGGGGACTTATAATTTGCCAGAATCCCAACTTGATAGATTTTTATTAAAAG	1.48406		.........(((((((.................))))..)))(((((....))))).....	GAGCAAGA	GGGGACUUAUAAUUUGCCAGAAUCCCAAC	(((((.................))))..)	CUUAUAAUUUGCCAGAA	UUGAUAGAUUUU
chr	178602	-	3447.66	primary, internal,	P:SR0128, I:BB_0176,	NCBI locus tag: P:n/a, I:BB_RS00855, NCBI gene name: P:n/a, I:n/a, UniPort gene names: P:n/a, I:n/a,	P:n/a, I:MoxR family ATPase,	P:n/a, I:ATPase family associated with various cellular activities (AAA), putative,	TTGATCTTGAATTTAAGCGCATACAGTTTACCCCAGATCTTTTGCCATCTGACCTTACTGG	1.20626		.......................((((......(((((........))))).....)))).	GUUUACCC	CAGAUCUUUUGCCAUCUG	(((((........)))))	CUUUUGCC	ACCUUACUGG
chr	178771	-	1320.66	internal,	I:BB_0176,	NCBI locus tag: I:BB_RS00855, NCBI gene name: I:n/a, UniPort gene names: I:n/a,	I:MoxR family ATPase,	I:ATPase family associated with various cellular activities (AAA), putative,	GCATTACATTTGATAAATAAATTTAGAAGAGAGGTTGCAACCAGAGTTCTTGGTCAAAAAG	1.07129		........((((((............(((((.(((....)))....))))).))))))...	ACAUUUGA	UAAAUAAAUUUAGAAGAGAGGUUGCAACCAGAGUUCUUGG	(............(((((.(((....)))....))))).)	UGCA	UCAAAAAG
chr	180252	-	6585.64	internal,	I:BB_0178,	NCBI locus tag: I:BB_RS00865, NCBI gene name: I:mnmG, UniPort gene names: I:mnmG; gidA,	I:tRNA uridine-5-carboxymethylaminomethyl(34) synthesis enzyme MnmG,	I:tRNA uridine 5-carboxymethylaminomethyl modification enzyme MnmG (Glucose-inhibited division protein A),	TAATGGCTCTTCAGGGTATGAAGAAGCAGCAGCTCAAGGGTTAATGGCTGGAATTAATGCT	1.88049		.......((((((.....))))))((((.(((((...........))))).......))))	AGAAGCAG	CAGCUCAAGGGUUAAUGGCUG	(((((...........)))))	CAAGGGUUAAU	GAAUUAAUGCU
chr	180385	-	9224.54	primary, internal, antisense,	P:SR0130, I:BB_0178, A:SR0129	NCBI locus tag: P:n/a, I:BB_RS00865, A:na NCBI gene name: P:n/a, I:mnmG, A:na UniPort gene names: P:n/a, I:mnmG; gidA, A:na	P:n/a, I:tRNA uridine-5-carboxymethylaminomethyl(34) synthesis enzyme MnmG, A:na	P:n/a, I:tRNA uridine 5-carboxymethylaminomethyl modification enzyme MnmG (Glucose-inhibited division protein A), A:na	GCATTGAAGGCCTTGAGCATGCTGTTATTACAAGGCCCGGTTATGCTGTTGAGTATGATTA	2.19894		........(((((((...............))))))).(((((((((....))))))))).	GCAUUGAA	GGCCUUGAGCAUGCUGUUAUUACAAGGCC	(((((((...............)))))))	AGCAUGCUGUUAUUA	CGGUUAUGCUGU
chr	180441	+	10113.6	primary, antisense,	P:SR0129, A:SR0130, BB_0178,	NCBI locus tag: P:n/a, A:n/a, BB_RS00865, NCBI gene name: P:n/a, A:n/a, mnmG, UniPort gene names: P:n/a, A:n/a, mnmG; gidA,	P:n/a, A:n/a, tRNA uridine-5-carboxymethylaminomethyl(34) synthesis enzyme MnmG,	P:n/a, A:n/a, tRNA uridine 5-carboxymethylaminomethyl modification enzyme MnmG (Glucose-inhibited division protein A),	CATAACCGGGCCTTGTAATAACAGCATGCTCAAGGCCTTCAATGCTGTTAATCAATTTTTG	2.68708		.......((((((((...............)))))))).......................	CAUAACCG	GGCCUUGUAAUAACAGCAUGCUCAAGGCC	(((((((...............)))))))	UAAUAACAGCAUGCU	UUCAAUGCUGUU
chr	181575	-	2441.7	primary, internal,	P:SR0131, I:BB_0179,	NCBI locus tag: P:n/a, I:BB_RS00870, NCBI gene name: P:n/a, I:mnmE, UniPort gene names: P:n/a, I:mnmE; thdF; trmE,	P:n/a, I:tRNA uridine-5-carboxymethylaminomethyl(34) synthesis GTPase MnmE,	P:n/a, I:tRNA modification GTPase MnmE, EC 3.6.-.-,	ATGATATAATAATATCATCAAATCGTCAGATGCAACTTTTGGAGAAAGCTTATGCTTTGAT	1.14156		.((((((....))))))(((((((....)))(((.......(((....))).))).)))).	AACUUUUG	GAGAAAGCUU	(((....)))	AAAG	AUGCUUUGAU
chr	182703	-	2775.92	primary, internal,	P:SR0133, I:BB_0179,	NCBI locus tag: P:n/a, I:BB_RS00870, NCBI gene name: P:n/a, I:mnmE, UniPort gene names: P:n/a, I:mnmE; thdF; trmE,	P:n/a, I:tRNA uridine-5-carboxymethylaminomethyl(34) synthesis GTPase MnmE,	P:n/a, I:tRNA modification GTPase MnmE, EC 3.6.-.-,	CTTTTTTAAGTAGTGCTTTATGTGTGATTCGTAGCAGTGGTGCTTCTTCTATATCTAAATT	2.33654		...........((((((...(((..........)))..)))))).................	UUUAAGUA	GUGCUUUAUGUGUGAUUCGUAGCAGUGGUGC	(((((...(((..........)))..)))))	GUGAUUCGUA	UUCUUCUAUAUC
chr	182983	+	3453.24	internal,	I:BB_0180,	NCBI locus tag: I:BB_RS00875, NCBI gene name: I:n/a, UniPort gene names: I:n/a,	I:FlbF protein,	I:FlbF protein,	ACTTCTCTTGGTAGAAGAAATATATAATTCATACTTAAAAATAAAAGAATATATCGACAAT	1.6231		.....((((((((((((..........)))))))).........)))).............	UUCUCUUG	GUAGAAGAAAUAUAUAAUUCAUAC	(((((((..........)))))))	AAAUAUAUAA	UUAAAAAUAAAA
chr	183176	+	5558.78	internal,	I:BB_0180,	NCBI locus tag: I:BB_RS00875, NCBI gene name: I:n/a, UniPort gene names: I:n/a,	I:FlbF protein,	I:FlbF protein,	GAAGCTGTAGAAAAATTGACTACAATTTACAAACAAGAAATATACGACTATCTACACAAAT	1.0939		.....((((((.((((((....))))))......................)))))).....	UGUAGAAA	AAUUGACUACAAUU	(((((....)))))	ACUA	UACAAACAAGAA
chr	183311	+	3057.56	internal,	I:BB_0180,	NCBI locus tag: I:BB_RS00875, NCBI gene name: I:n/a, UniPort gene names: I:n/a,	I:FlbF protein,	I:FlbF protein,	TTATCAATAATATTCCAAGATATCCAAGAAAGTGTAGAAAATGTAACTTATAAAAACCCTT	1.24965		.((((.............)))).......((((............))))............	AUCCAAGA	AAGUGUAGAAAAUGUAACUU	((((............))))	GUAGAAAAUGUA	AUAAAAACCCUU
chr	183694	+	2637.22	internal,	I:BB_0181,	NCBI locus tag: I:BB_RS00880, NCBI gene name: I:flgK, UniPort gene names: I:flgK,	I:flagellar hook-associated protein FlgK,	I:Flagellar hook-associated protein 1, HAP1,	ATCATTGAAGAATCGCACCGACTAGGATACTGGACTTCACAAGACAAGTTTATATCAATAT	1.10733		.....(((((...........((((....)))).)))))......................	UCAUUGAA	GAAUCGCACCGACUAGGAUACUGGAC	(...........((((....)))).)	GAUA	UUCACAAGACAA
chr	184132	+	2599.8	internal,	I:BB_0181,	NCBI locus tag: I:BB_RS00880, NCBI gene name: I:flgK, UniPort gene names: I:flgK,	I:flagellar hook-associated protein FlgK,	I:Flagellar hook-associated protein 1, HAP1,	GATCCCAATGAATTTTTAATCCACGCAGAAGGAAGACATCTTGTACAAGGTTCAATTGCAA	2.97053		........((((((((........(((...(((.....))))))..)))))))).......	CCAAUGAA	UUUUUAAUCCACGCAGAAGGAAGACAUCUUGUACAAGG	((((........(((...(((.....))))))..))))	AGACA	UUCAAUUGCAA
chr	185409	-	1635.08	antisense,	A:BB_0182,	NCBI locus tag: A:BB_RS00885, NCBI gene name: A:n/a, UniPort gene names: A:n/a,	A:flagellar hook-associated protein 3,	A:n/a,	TTAAATATGTCGTTATCTAGTCTTATTGCGTGAGTAACGCCTGTTGGATCGTTTCTTAATT	1.10874		...................((((....((((.....)))).....))))............	UUAUCUAG	UCUUAUUGCGUGAGUAACGCCUGUUGGA	(((....((((.....)))).....)))	GAGUA	UCGUUUCUUAAU
chr	185724	+	3139.92	internal,	I:BB_0182,	NCBI locus tag: I:BB_RS00885, NCBI gene name: I:n/a, UniPort gene names: I:n/a,	I:flagellar hook-associated protein 3,	I:n/a,	CCTGATGGATACAGCATATTCTCGGGGACTAAAATTGATAGCGAGGCGTTTAAGGTAACTA	1.10018		(((((.(((((.....)))))))))).(((.......................))).....	CCUGAU	GGAUACAGCAUAUUC	(((((.....)))))	CAGCA	UCGGGGACUAAA
chr	186308	+	1839.51	internal,	I:BB_0182,	NCBI locus tag: I:BB_RS00885, NCBI gene name: I:n/a, UniPort gene names: I:n/a,	I:flagellar hook-associated protein 3,	I:n/a,	TTACAATAACAAAGAAGAGCTTGTTGGAAGTAGAAGTCTGGCAGAAATTGACGAAAGCTTA	1.16083		................((((((((((((........))))))............)))))).	AAGAGCUU	GUUGGAAGUAGAAGUCUGGC	((((((........))))))	AGUAGAAG	AGAAAUUGACGA
chr	188460	+	2824.22	antisense,	A:BB_0187,	NCBI locus tag: A:BB_RS00910, NCBI gene name: A:n/a, UniPort gene names: A:n/a,	A:n/a,	A:Uncharacterized protein,	TATAAATAACATCAGCAAAATATACATTTCTATAGTATATAAAACTCTCTTGCTTTTCAAT	3.00819		.............(((((.((((((.........)))))).........))))).......	UAACAUCA	GCAAAAUAUACAUUUCUAUAGUAUAUAAAACUCUCUUGC	((((.((((((.........)))))).........))))	AUUUCUAUA	UUUUCAAU
chr	188518	-	3.5215e+06	primary,	P:SR0136	NCBI locus tag: P:na NCBI gene name: P:ssrS (6S) UniPort gene names: P:na	P:na	P:na	TGAAAAATAGCGCTAAATAAAAATGTTCTTATGTTGGCTTTTTGGGAGTTTAATTTATTTT	1.54518		...........(((((.................))))).......................	AAAAUAGC	GCUAAAUAAAAAUGUUCUUAUGUUGGC	(((((.................)))))	AUAAAAAUGUUCUUAUG	UUUUUGGGAGUU
chr	188940	-	1581.74	internal,	I:BB_0188,	NCBI locus tag: I:BB_RS00915, NCBI gene name: I:rplT, UniPort gene names: I:rplT,	I:50S ribosomal protein L20,	I:50S ribosomal protein L20,	AGGATTTTGGGGTACAAAAAAGAGCAATTATAAAAAAGCTAAGGATACCTTGARAAAAGGT	undefined		Fail	No_8nt_U_tract
chr	189503	-	1933.17	internal,	I:BB_0190,	NCBI locus tag: I:BB_RS00925, NCBI gene name: I:n/a, UniPort gene names: I:infC,	I:translation initiation factor IF-3,	I:Translation initiation factor IF-3,	AGAATGCAGCCCAAGATAGATGCTCATGACCTTGATTTTAAATCAAAAAACATTTTAGGTT	1.25519		.....(((............)))....((((((((((...))))))...........))))	UCAUGACC	UUGAUUUUAAAUCAA	((((((...))))))	UUA	AAAACAUUUUAG
chr	189821	-	3175.97	internal,	I:BB_0190,	NCBI locus tag: I:BB_RS00925, NCBI gene name: I:n/a, UniPort gene names: I:infC,	I:translation initiation factor IF-3,	I:Translation initiation factor IF-3,	TATATTTTTTAGATGATAAATAGAAATGCCAATAGAGATAGGGATAGGTCCAGATCAAATG	1.73106		.....((((((.........))))))..........(((..(((....)))..))).....	AGAGAUAG	GGAUAGGUCC	(((....)))	UAGG	AGAUCAAAUG
chr	190334	+	3173.1	internal,	I:BB_0192,	NCBI locus tag: I:BB_RS00930, NCBI gene name: I:n/a, UniPort gene names: I:n/a,	I:n/a,	I:Uncharacterized protein,	TCAAAGAACATTTATACTACTATATATTCCCACTATTAATATTTATATTTTTCTTTACTCT	undefined		..((((((..........................................)))))).....	No_8nt_U_tract
chr	191040	-	1378.91	antisense,	A:BB_0193,	NCBI locus tag: A:BB_RS00935, NCBI gene name: A:n/a, UniPort gene names: A:n/a,	A:lipoprotein,	A:Lipoprotein, putative,	TTTTTGCAAATCTATTGATTTTTCGTTAAGCAGAAAGTCAATAGATTTTTTTAGAGAAAAT	5.0443		.......((((((((((((((((.........)))))))))))))))).............	UUUGCAAA	UCUAUUGAUUUUUCGUUAAGCAGAAAGUCAAUAGA	(((((((((((((.........)))))))))))))	CGUUAAGCA	UUUUUUUAGAGA
chr	192117	-	1488.08	internal,	I:BB_0194,	NCBI locus tag: I:BB_RS00940, NCBI gene name: I:n/a, UniPort gene names: I:n/a,	I:TatD family hydrolase,	I:Hydrolase, TatD family,	TGCATCCTAGTGATTTTAATGACAGAAAAGATCTTTTAAGCCCTTATTCCAATGTGTTTTT	1.23152		.((((......((((((..........))))))....................))))....	AUCCUAGU	GAUUUUAAUGACAGAAAAGAUC	((((((..........))))))	AAUGACAGAA	UUUUAAGCCCUU
chr	192817	-	1102.12	internal,	I:BB_0195,	NCBI locus tag: I:BB_RS00945, NCBI gene name: I:n/a, UniPort gene names: I:n/a,	I:tetratricopeptide repeat protein,	I:TPR domain protein,	AACTTCAATTGGTAATTGTTATCGTAAGCTAAGGGAATTTACCAGAGGAATTTATTTTTTT	1.82942		.........((((((.......................))))))((((((....)))))).	ACUUCAAU	UGGUAAUUGUUAUCGUAAGCUAAGGGAAUUUACCA	((((((.......................))))))	UUGUUAUCGUAAGCUAAGGGAAU	GAGGAAUUUAUU
chr	193185	-	1671.39	internal,	I:BB_0195,	NCBI locus tag: I:BB_RS00945, NCBI gene name: I:n/a, UniPort gene names: I:n/a,	I:tetratricopeptide repeat protein,	I:TPR domain protein,	GCAATAGTTTATTATCAAAAATGTCTTGTAAAGCATCCGAGCAATAATTATGCTCTTTTTG	1.04592		....................((((........))))..(((((.......)))))......	UAUCAAAA	AUGUCUUGUAAAGCAU	((((........))))	CUUGUAAA	CCGAGCAAUAAU
chr	193309	-	3975.89	primary, internal,	P:SR0142, I:BB_0195,	NCBI locus tag: P:n/a, I:BB_RS00945, NCBI gene name: P:n/a, I:n/a, UniPort gene names: P:n/a, I:n/a,	P:n/a, I:tetratricopeptide repeat protein,	P:n/a, I:TPR domain protein,	CAAAGAAGAAAGACTTTCTGAAGCAGAAAGTTTATTTTCTGATATCCTTGAAAAGGATAAT	5.07251		...((((((.((((((((((...)))))))))).))))))..(((((((...)))))))..	AAGAAAGA	CUUUCUGAAGCAGAAAG	(((((((...)))))))	AAG	UUUAUUUUCUGA
chr	193810	+	2818.17	primary, internal,	P:SR0144, I:BB_0196,	NCBI locus tag: P:n/a, I:BB_RS00950, NCBI gene name: P:n/a, I:prfA, UniPort gene names: P:n/a, I:prfA,	P:n/a, I:peptide chain release factor 1,	P:n/a, I:Peptide chain release factor 1, RF-1,	AATTAATATAAACTATTACTATCTTTCAGGAGAAACCATAATGCTTTTAGAAAAATTAAAT	1.14616		.......................(((((((((...........))))).))))........	UAUCUUUC	AGGAGAAACCAUAAUGCUUUU	(((((...........)))))	AAACCAUAAUG	AGAAAAAUUAAA
chr	195499	+	5081.85	internal,	I:BB_0197,	NCBI locus tag: I:BB_RS00955, NCBI gene name: I:prmC, UniPort gene names: I:prmC,	I:peptide chain release factor N(5)-glutamine methyltransferase,	I:Release factor glutamine methyltransferase, RF MTase, EC 2.1.1.297 (N5-glutamine methyltransferase PrmC) (Protein-(glutamine-N5) MTase PrmC) (Protein-glutamine N-methyltransferase PrmC),	AATAAAATAAAAAAAGAACCCACAAAAGCTCTTTTGGGATTTGGAAAAGATGGGCTTAATA	1.16926		..................(((((((((....)))))...(((....))).)))).......	AGAACCCA	CAAAAGCUCUUUUG	(((((....)))))	GCUC	GGAUUUGGAAAA
chr	195680	+	13440	internal,	I:BB_0197,	NCBI locus tag: I:BB_RS00955, NCBI gene name: I:prmC, UniPort gene names: I:prmC,	I:peptide chain release factor N(5)-glutamine methyltransferase,	I:Release factor glutamine methyltransferase, RF MTase, EC 2.1.1.297 (N5-glutamine methyltransferase PrmC) (Protein-(glutamine-N5) MTase PrmC) (Protein-glutamine N-methyltransferase PrmC),	CACATTTAAAAACAATTTACGATCTTGAAAAGAGAGCAAGGGCGCTGATATTGGGACAAAG	undefined		............((((......((((...)))).(((......)))...))))........	UACGAUCU	UGAAAAGAGAGCAAGGGCGCUGAUA	(...)))).(((......)))...)	AAGGGC	UUGGGACAAAG
chr	196565	+	4184.54	primary, internal,	P:SR0146, I:BB_0198,	NCBI locus tag: P:n/a, I:BB_RS00960, NCBI gene name: P:n/a, I:spoT, UniPort gene names: P:n/a, I:spoT,	P:n/a, I:guanosine-3'%2C5'-bis(diphosphate) 3'-pyrophosphohydrolase,	P:n/a, I:Guanosine-3',5'-bis(diphosphate) 3'-pyrophosphohydrolase, EC 3.1.7.2 (Penta-phosphate guanosine-3'-pyrophosphohydrolase, (ppGpp)ase),	TTTGATACTCTAGGAATAAGAATAATTTGCAAAAAACAAAAAGAATGTTATGAGATATTAG	undefined		.........................(((....)))........((((((....))))))..	No_8nt_U_tract
chr	198737	+	8839.84	internal,	I:BB_0199,	NCBI locus tag: I:BB_RS00965, NCBI gene name: I:n/a, UniPort gene names: I:n/a,	I:n/a,	I:n/a,	TATGAAAAAAGTAAAAAATAATTATTACAAATTAGTAAGATTGTTTTTTACTTTGTTTTTA	14.0187		.......((((((((((((((((.((((......)))))))))))))))))))).......	GUAAAAAA	UAAUUAUUACAAAUUAGUAAGAUUG	(((((.((((......)))))))))	AAAUUA	UUUUUUACUUUG
chr	201853	-	1745.95	internal,	I:BB_0201,	NCBI locus tag: I:BB_RS00975, NCBI gene name: I:n/a, UniPort gene names: I:murE,	I:UDP-N-acetylmuramoyl-L-alanyl-D-glutamate--2%2C6-diaminopimelate ligase,	I:UDP-N-acetylmuramyl-tripeptide synthetase, EC 6.3.2.- (UDP-MurNAc-tripeptide synthetase),	CAAAATTATTTGAATGTCAAGCTGGGTCTTTTTCGGTCTGTTAGTGATGATGCTGGTTTTG	1.58976		((((((((............((((((.....))))))..((((....))))..))))))))	AUGUCAAG	CUGGGUCUUUUUCGG	(((((.....)))))	UCUUU	UCUGUUAGUGAU
chr	202765	+	19461000	primary,	P:BB_t01,	NCBI locus tag: P:BB_RS00980, NCBI gene name: P:tRNA-Cys, UniPort gene names: P:n/a,	P:tRNA-Cys,	P:n/a,	GGGAGAAGTCTGCAAAACTTTGATTCGCCGGTTCGATTCCGGTCAGCGCCTTCTAAGATCA	2.13607		...(((((..(((.............(((((.......)))))..))).))))).......	GGGAGAA	GUCUGCAAAACUUUGAUUCGCCGGUUCGAUUCCGGUCAGCGCC	(..(((.............(((((.......)))))..))).)	UUCGAUU	UUCUAAGAUCA
chr	202982	+	2914.54	internal,	I:BB_0202,	NCBI locus tag: I:BB_RS00985, NCBI gene name: I:n/a, UniPort gene names: I:n/a,	I:HlyC/CorC family transporter,	I:Hemolysin, putative,	GCATAATTCAGATACAAGACATAAGAAAAAAGGGGAAATCGGGAATATCCGTGTACAATTT	1.06314		..................((((.........(((.............))))))).......	AUACAAGA	CAUAAGAAAAAAGGGGAAAUCGGGAAUAUCCGUG	(((.........(((.............))))))	GAAAUCGGGAAUA	UACAAUUU
chr	203540	+	8321.76	primary, internal,	P:SR0154, I:BB_0202,	NCBI locus tag: P:n/a, I:BB_RS00985, NCBI gene name: P:n/a, I:n/a, UniPort gene names: P:n/a, I:n/a,	P:n/a, I:HlyC/CorC family transporter,	P:n/a, I:Hemolysin, putative,	TAAAAGATGTAATCAAATTGATCAAAGAAGAAGGATACTCTAGAATTCCTATATACAAAGG	1.77068		.......((((....................((((...........))))...))))....	AAAGAAGA	AGGAUACUCUAGAAUUCCU	((((...........))))	UACUCUAGAAU	AUAUACAAAGG
chr	206124	+	2674.19	primary,	P:BB_0204,	NCBI locus tag: P:BB_RS00995, NCBI gene name: P:hflC, UniPort gene names: P:hflC,	P:protease modulator HflC,	P:Protein HflC,	ATACCTGTAAAATATATATTATTAATCTATTATTATAGATTAAATAATAATGCAAATCTTT	4.59308	80	.....((((.......((((((((((((((....))))))).))))))).)))).......	AUUAUUAA	UCUAUUAUUAUAGA	(((((....)))))	UAUU	UUAAAUAAUAAU
chr	206405	+	844705	primary,	P:BB_t30,	NCBI locus tag: P:BB_RS01000, NCBI gene name: P:tRNA-Phe, UniPort gene names: P:n/a,	P:tRNA-Phe,	P:n/a,	AGCATAGGACTGAAAATCCTTGTGTCAGGAGTTCGATTCTCCTCGGCAGCATGCATTTATT	1.10313		.(((.((((.......))))(((((((((((.......))))).))).)))))).......	AAAAUCCU	UGUGUCAGGAGUUCGAUUCUCCUCGGCAGCA	(((((((((((.......))))).))).)))	UUCGAUU	UGCAUUUAUU
chr	208107	-	1102.93	primary, internal, antisense,	P:SR0162, I:BB_0206, A:BB_0205,	NCBI locus tag: P:n/a, I:BB_RS01015, A:BB_RS01010, NCBI gene name: P:n/a, I:rsmD, A:n/a, UniPort gene names: P:n/a, I:n/a, A:n/a,	P:n/a, I:16S rRNA (guanine(966)-N(2))-methyltransferase RsmD, A:n/a,	P:n/a, I:Putative methyltransferase, A:Uncharacterized protein,	ATACATCAAAATTTTCAGTTTATAATTTAAAAAGGTATGGGGGGTCAAAACTTATTTTTTT	undefined		............................((((((((.....((((....))))))))))))	No_8nt_U_tract
chr	210623	-	1985	primary, antisense,	P:SR0163, A:BB_0208,	NCBI locus tag: P:n/a, A:BB_RS01025, NCBI gene name: P:n/a, A:n/a, UniPort gene names: P:n/a, A:n/a,	P:n/a, A:n/a,	P:n/a, A:Uncharacterized protein BB_0208,	TCTAAAAATGCACTCTTAATGTATCTTTCTTTAAAGATTGAGCTTTCGTATGGGTTGAAAT	1.21178		.........(((.......)))((((((....))))))..(((((......))))).....	UUAAUGUA	UCUUUCUUUAAAGA	(((((....)))))	CUUU	UUGAGCUUUCGU
chr	211202	+	9743.35	internal,	I:BB_0208,	NCBI locus tag: I:BB_RS01025, NCBI gene name: I:n/a, UniPort gene names: I:n/a,	I:n/a,	I:Uncharacterized protein BB_0208,	AACAATAGAAAGATAAAATCTAATGAAAAAAATAGTTTATTAGAATTTATTTCTTTTTTCA	2.17697		......(((((((((((.(((((((((........))))))))).))))..)))))))...	AAUAGAAA	GAUAAAAUCUAAUGAAAAAAAUAGUUUAUUAGAAUUUAUUUC	((((((.(((((((((........))))))))).))))..))	AAAAAUAG	UUUUUUCA
chr	217346	+	1460.78	primary, internal,	P:BB_0211, I:BB_0212,	NCBI locus tag: P:BB_RS01040, I:BB_RS01045, NCBI gene name: P:mutL, I:n/a, UniPort gene names: P:mutL, I:n/a,	P:DNA mismatch repair endonuclease MutL, I:n/a,	P:DNA mismatch repair protein MutL, I:Borrelia ORF-A superfamily,	TCAGAAATCAACTTGTTAAAGATAGAAAAAGACAAAAATTTAATTGAGCTTGGAAAAATAT	1.02572	87	.......((((.(((((.............)))))........))))..............	AGAAAUCA	ACUUGUUAAAGAUAGAAAAAGACAAAAAUUUAAU	(.(((((.............)))))........)	AAAGAUAGAAAAA	UGAGCUUGGAAA
chr	218413	+	27285700	primary, antisense,	P:BB_t31, A:BB_0213,	NCBI locus tag: P:BB_RS01050, A:BB_RS01055, NCBI gene name: P:tRNA-Ile, A:n/a, UniPort gene names: P:n/a, A:n/a,	P:tRNA-Ile, A:lipoprotein,	P:n/a, A:Lipoprotein, putative,	AGCACCCGACTCATAATCGGTAGGTCCCAGGTTCAAGTCCTGGTGGGCCCATTTTGATCTT	1.0933		.....((((.......))))..(((((((((.......))))..)))))............	AGCAC	CCGACUCAUAAUCGG	((((.......))))	CUCAUAA	UAGGUCCCAGGU
chr	218820	-	2898.01	internal,	I:BB_0213,	NCBI locus tag: I:BB_RS01055, NCBI gene name: I:n/a, UniPort gene names: I:n/a,	I:lipoprotein,	I:Lipoprotein, putative,	ACACTAATGAGTTTATTCAAGTGATTAATAATAATTATAGCTCTTTTTTTATTGATTCTAG	1.25437		.((((..((((....))))))))((((((((.................)))))))).....	ACA	CUAAUGAGUUUAUUCAAG	((..((((....))))))	UUUA	UGAUUAAUAAUA
chr	219990	+	1558.96	internal,	I:BB_0215,	NCBI locus tag: I:BB_RS01065, NCBI gene name: I:n/a, UniPort gene names: I:pstS,	I:extracellular solute-binding protein,	I:Phosphate-binding protein PstS, PBP,	TAATAAAATAAACAATAATACTAAAGTAACATACGATGCACAAGGAAGTAGTGTTGGCATA	undefined		...................................((((((((.........)))))))).	No_8nt_U_tract
chr	220951	+	29027.7	internal,	I:BB_0216,	NCBI locus tag: I:BB_RS01070, NCBI gene name: I:pstC, UniPort gene names: I:pstC,	I:phosphate ABC transporter permease subunit PstC,	I:Phosphate transport system permease protein,	TCAGCACAAATTGGGATCCTACTAGCAATTTACAAAAATCTTATGGTATTTTGGCATTCAT	1.18646		...(((((((.........(((((...................))))).))))))).....	UGGGAUCC	UACUAGCAAUUUACAAAAAUCUUAUGGUA	(((((...................)))))	GCAAUUUACAAAAAUCUUA	UUUUGGCAUUCA
chr	221447	+	7594.11	primary, internal,	P:SR0170, I:BB_0216,	NCBI locus tag: P:n/a, I:BB_RS01070, NCBI gene name: P:n/a, I:pstC, UniPort gene names: P:n/a, I:pstC,	P:n/a, I:phosphate ABC transporter permease subunit PstC,	P:n/a, I:Phosphate transport system permease protein,	AGCTATTGGAGAAACCGTGGCAGTATTAATGGTCGGAGGAGGCTCTCCTCTTTTTATAAAA	5.59441		........((((.(((((..........))))).(((((((...)))))))))))......	AAUGGUCG	GAGGAGGCUCUCCUC	((((((...))))))	GCU	UUUUUAUAAAA
chr	223656	-	14761.3	primary, antisense,	P:SR0175, A:BB_0218,	NCBI locus tag: P:n/a, A:BB_RS01080, NCBI gene name: P:n/a, A:n/a, UniPort gene names: P:n/a, A:pstB,	P:n/a, A:phosphate ABC transporter ATP-binding protein,	P:n/a, A:Phosphate import ATP-binding protein PstB, EC 7.3.2.1 (ABC phosphate transporter) (Phosphate-transporting ATPase),	ATTTGGCTCTATTGCGAGAGTTCTTGCAATACAGAGCCTTTGCTGCTGGCCTCCTGAGAGA	1.37869		....((((((((((((((....)))))))))..)))))...(((...)))...........	AUUU	GGCUCUAUUGCGAGAGUUCUUGCAAUACAGAGCC	((((((((((((((....)))))))))..)))))	AGUU	UUUGCUGCUGGC
chr	223890	-	1705.82	primary, antisense,	P:BB_0219, A:BB_0218,	NCBI locus tag: P:BB_RS01085, A:BB_RS01080, NCBI gene name: P:n/a, A:n/a, UniPort gene names: P:n/a, A:pstB,	P:ZIP family metal transporter, A:phosphate ABC transporter ATP-binding protein,	P:Metal cation transporter, zinc (Zn2+)-iron (Fe2+) permease (ZIP) family, A:Phosphate import ATP-binding protein PstB, EC 7.3.2.1 (ABC phosphate transporter) (Phosphate-transporting ATPase),	ATATTCTTCAGTTTTAGTATTTTTAGGATTGAAGAATAATTCATCAGTTGAACTTTCTTCT	2.75362	74	.((((((((((((((((.....)))))))))))))))).((((.....)))).........	AAGAAUAA	UUCAUCAGUUGAA	((((.....))))	UCAGU	CUUUCUUCU
chr	224597	-	8074.8	internal,	I:BB_0219,	NCBI locus tag: I:BB_RS01085, NCBI gene name: I:n/a, UniPort gene names: I:n/a,	I:ZIP family metal transporter,	I:Metal cation transporter, zinc (Zn2+)-iron (Fe2+) permease (ZIP) family,	ATGGACGCTATGCTTGGTTTTTCAGCTGGCATTATGATAGCGGCCAGTTTTTTTTCGCTTA	1.46135		.(((.((((((((((((((...))))))))......)))))).)))...............	GGACGCUA	UGCUUGGUUUUUCAGCUGGCAUUAUGA	(((((((((...))))))))......)	UUU	UAGCGGCCAGUU
chr	224925	-	1394.61	internal,	I:BB_0220,	NCBI locus tag: I:BB_RS01090, NCBI gene name: I:n/a, UniPort gene names: I:alaS,	I:alanine--tRNA ligase,	I:Alanine--tRNA ligase, EC 6.1.1.7 (Alanyl-tRNA synthetase, AlaRS),	AGCGTTTATGAGATAGATGGATTTTCGCTTGAAGTTTGTGGAGGCCCTCATGTAGAGAATA	1.37439		..(((((((...))))))).((((((((((...........)))).........)))))).	AGCG	UUUAUGAGAUAGA	(((((...)))))	GAG	UGGAUUUUCGCU
chr	227493	-	1304.25	internal,	I:BB_0221,	NCBI locus tag: I:BB_RS01095, NCBI gene name: I:n/a, UniPort gene names: I:n/a,	I:flagellar motor switch protein FliG,	I:Flagellar motor switch protein FliG,	TAAGATTATGTCTGAGCTTGATGATTCGGATATAATCTTAATTACCAGAGAAATTTCAAAG	5.42223		((((((((((((((((........))))))))))))))))......(((....))).....	UAAGA	UUAUGUCUGAGCUUGAUGAUUCGGAUAUAA	(((((((((((........)))))))))))	CUUGAUGA	UCUUAAUUACCA
chr	227685	-	5483.5	internal,	I:BB_0221,	NCBI locus tag: I:BB_RS01095, NCBI gene name: I:n/a, UniPort gene names: I:n/a,	I:flagellar motor switch protein FliG,	I:Flagellar motor switch protein FliG,	TTTTTCCGATTCAGAGATTCAAGGCTCTATGCTTAGATCTTGGATAAGCCTTATTAAAGGA	1.96841		....(((......((((((..((((.....)))).)))))))))....((((....)))).	GAUUCAGA	GAUUCAAGGCUCUAUGCUUAGAUC	((((..((((.....)))).))))	UCUAU	UUGGAUAAGCCU
chr	229097	-	13123.5	internal,	I:BB_0224,	NCBI locus tag: I:BB_RS01110, NCBI gene name: I:n/a, UniPort gene names: I:n/a,	I:SIMPL domain-containing protein,	I:n/a,	TGCCTGGAAGAAAGGATTTATTTTTTTTAATACTTTTTCTGTCATTTTCAATTATAATTTC	1.39126		.....(((((((((((....))))))).........)))).....................	CUGGAAGA	AAGGAUUUAUUUUU	(((((....)))))	UUUA	UUUAAUACUUUU
chr	229272	+	1282.61	internal,	I:BB_0225,	NCBI locus tag: I:BB_RS01115, NCBI gene name: I:dusA, UniPort gene names: I:n/a,	I:tRNA dihydrouridine(20/20a) synthase DusA,	I:tRNA-dihydrouridine(20/20a) synthase, EC 1.3.1.91 (DusA-like U20-specific dihydrouridine synthase, U20-specific Dus),	AATGAATCGAAAAATATCAATAGCCCCAATGGTAAACATTACAGACGAGCATTTCAGATAT	1.21383		..(((((((.............(((.....)))............)))....)))).....	AAUGA	AUCGAAAAAUAUCAAUAGCCCCAAUGGUAAACAUUACAGACGAGCAUU	((((.............(((.....)))............)))....)	CCAAU	UCAGAUAU
chr	230146	+	18084.7	primary, internal,	P:SR0178, I:BB_0225,	NCBI locus tag: P:n/a, I:BB_RS01115, NCBI gene name: P:n/a, I:dusA, UniPort gene names: P:n/a, I:n/a,	P:n/a, I:tRNA dihydrouridine(20/20a) synthase DusA,	P:n/a, I:tRNA-dihydrouridine(20/20a) synthase, EC 1.3.1.91 (DusA-like U20-specific dihydrouridine synthase, U20-specific Dus),	TCCAAAGAAGGAGCTAAAAAATTTAGACAAAATTTAACAGCACCATTTCCAAAAAACTTAA	1.11795		.........((((((...((((((.....))))))...)))......)))...........	AGCUAAAA	AAUUUAGACAAAAUU	(((((.....)))))	AGACA	UAACAGCACCAU
chr	230498	-	1521.8	internal,	I:BB_0226,	NCBI locus tag: I:BB_RS01120, NCBI gene name: I:serS, UniPort gene names: I:serS,	I:serine--tRNA ligase,	I:Serine--tRNA ligase, EC 6.1.1.11 (Seryl-tRNA synthetase, SerRS) (Seryl-tRNA(Ser/Sec) synthetase),	GGGTTTTAAATATTTGTTCTTTTGATCTTGGTTCTCCAGCTTATAAAAAATATGATATTGA	1.02984		.........((((((............((((....))))........))))))........	UUUAAAUA	UUUGUUCUUUUGAUCUUGGUUCUCCAGCUUAUAAAAAA	(((............((((....))))........)))	UUCU	UAUGAUAUUGA
chr	230856	+	1806.33	primary, antisense,	P:SR0179, A:BB_0226,	NCBI locus tag: P:n/a, A:BB_RS01120, NCBI gene name: P:n/a, A:serS, UniPort gene names: P:n/a, A:serS,	P:n/a, A:serine--tRNA ligase,	P:n/a, A:Serine--tRNA ligase, EC 6.1.1.11 (Seryl-tRNA synthetase, SerRS) (Seryl-tRNA(Ser/Sec) synthetase),	GTGCCCACAAGATATTTATCTGTATCTTCAATCTTATAAATATTGCTTTCGTTGCCACGAG	1.43434		.........((((....))))...........................((((....)))).	UGCCCACA	AGAUAUUUAUCU	((((....))))	AUUU	GUAUCUUCAAUC
chr	232540	+	1466.37	internal,	I:BB_0228,	NCBI locus tag: I:BB_RS01130, NCBI gene name: I:n/a, UniPort gene names: I:n/a,	I:insulinase family protein,	I:Uncharacterized protein BB_0228,	GACAATACCTTCAAACAATACTGGAGTTGCACATGTTTTAGAGCACACAATTTTTTGCGGC	1.08367		........(((((........)))))................(((..........)))...	GACAAUAC	CUUCAAACAAUACUGGAG	(((((........)))))	AACAAUAC	UUGCACAUGUUU
chr	234646	+	2797.59	internal,	I:BB_0228,	NCBI locus tag: I:BB_RS01130, NCBI gene name: I:n/a, UniPort gene names: I:n/a,	I:insulinase family protein,	I:Uncharacterized protein BB_0228,	AAGCCTAGAAGAGAGCAATCATTACAACGGGTTGCTCAATCTTGACGCAAACAGCAAAGCA	5.30874		........((((((((((((.........))))))))..))))..................	AGAAGAGA	GCAAUCAUUACAACGGGUUGC	((((((.........))))))	AUUACAACG	UCAAUCUUGACG
chr	235154	-	1507.89	antisense,	A:BB_0228,	NCBI locus tag: A:BB_RS01130, NCBI gene name: A:n/a, UniPort gene names: A:n/a,	A:insulinase family protein,	A:Uncharacterized protein BB_0228,	TTGTTTTTTTCTTCTTCGTATATTTGGTTATTTACTAAAGATGCAATGCTGTTGTGTTGTC	1.13814		......................((((((.....))))))((((((((...))))))))...	UUCGUAUA	UUUGGUUAUUUACUAAA	((((((.....))))))	UAUUU	GAUGCAAUGCUG
chr	235315	-	1175.27	internal,	I:BB_0229,	NCBI locus tag: I:BB_RS01135, NCBI gene name: I:n/a, UniPort gene names: I:rpmE2,	I:type B 50S ribosomal protein L31,	I:50S ribosomal protein L31 type B,	TTTATACCGGTCAGCAAAAGTTTGTTGATGCAGCAGGAAGAATTGATAAATTTAATAAAAG	1.12481		.........((((((((....))))))))..........(((((....)))))........	AGCAGGAA	GAAUUGAUAAAUUU	(((((....)))))	GAUA	AAUAAAAG
chr	235447	-	6368.78	internal,	I:BB_0229,	NCBI locus tag: I:BB_RS01135, NCBI gene name: I:n/a, UniPort gene names: I:rpmE2,	I:type B 50S ribosomal protein L31,	I:50S ribosomal protein L31 type B,	TATTTAAAGACGGATCAAATGGAGCAATGTTTTTAACCAAGTCTACTTTGAATTCAAAGGA	1.97956		...(((((((((...............))))))))).........(((((....)))))..	UAUUUAA	AGACGGAUCAAAUGGAGCAAUGUUU	(((((...............)))))	GAUCAAAUGGAGCAA	UUAACCAAGUCU
chr	235966	-	4592.61	internal,	I:BB_0230,	NCBI locus tag: I:BB_RS01140, NCBI gene name: I:rho, UniPort gene names: I:rho,	I:transcription termination factor Rho,	I:Transcription termination factor Rho, EC 3.6.4.- (ATP-dependent helicase Rho),	CTGGTAAAATTTTATCGGGTGGGGTAGATTCTAATGCTCTTCATAAGCCAAAGAGGTTTTT	1.85333		(((((((....)))))))((((((((........)))))..)))(((((.....)))))..	AUCGGGUG	GGGUAGAUUCUAAUGCUC	(((((........)))))	GAUUCUAA	UUCAUAAGCCAA
chr	237142	-	3167.58	primary, internal,	P:BB_0231, I:BB_0230,	NCBI locus tag: P:BB_RS01145, I:BB_RS01140, NCBI gene name: P:n/a, I:rho, UniPort gene names: P:n/a, I:rho,	P:polymer-forming cytoskeletal protein, I:transcription termination factor Rho,	P:Uncharacterized protein, I:Transcription termination factor Rho, EC 3.6.4.- (ATP-dependent helicase Rho),	GTAGATTTTTATAAAATCCTTTCTTAAAAATTTAATTCGTAGAGGAAAATATGGATAAAAA	2.54163	80	.((((((((((.............))))))))))(((((((........))))))).....	GUAGA	UUUUUAUAAAAUCCUUUCUUAAAAA	((((((.............))))))	UAAAAUCCUUUCU	UUUAAUUCGUAG
chr	237251	-	1124.24	internal,	I:BB_0231,	NCBI locus tag: I:BB_RS01145, NCBI gene name: I:n/a, UniPort gene names: I:n/a,	I:polymer-forming cytoskeletal protein,	I:Uncharacterized protein,	AGTGTGAAATGATAAAGTCTAATGAAATTGTAGATTTATTTTCTTTCACCGTTTCACAAAT	2.8323		..(((((((((...(((((((.........)))))))............)))))))))...	AUGAUAAA	GUCUAAUGAAAUUGUAGAU	(((((.........)))))	AUGAAAUUG	UUAUUUUCUUUC
chr	237358	-	1120.14	internal,	I:BB_0231,	NCBI locus tag: I:BB_RS01145, NCBI gene name: I:n/a, UniPort gene names: I:n/a,	I:polymer-forming cytoskeletal protein,	I:Uncharacterized protein,	CAATGTAAATGCTGCTAGTAAGGTTTATTTAAACAGCGGTTGTAAAATATATGGGGATGTA	2.45788		..(((((...((((((......((((....)))))))))).......))))).........	UGUAAAUG	CUGCUAGUAAGGUUUAUUUAAACAGCGG	(((((......((((....)))))))))	AUUU	UUGUAAAAUAUA
chr	237486	-	3882.05	internal,	I:BB_0231,	NCBI locus tag: I:BB_RS01145, NCBI gene name: I:n/a, UniPort gene names: I:n/a,	I:polymer-forming cytoskeletal protein,	I:Uncharacterized protein,	TATCTTGATTCTTCTTTTGAAGGTGAAATATCTTCAAAAGGGGGTGTGCTTTTTATTGGCA	1.11122		.........(((((((((((((((.....)))))))))))))))...(((.......))).	AUCUUGAU	UCUUCUUUUGAAGGUGAAAUAUCUUCAAAAGGGGG	(((((((((((((((.....)))))))))))))))	GAAAU	UGUGCUUUUUAU
chr	237810	-	8678.41	internal,	I:BB_0232,	NCBI locus tag: I:BB_RS01150, NCBI gene name: I:n/a, UniPort gene names: I:hup; hbb,	I:integration host factor subunit beta,	I:DNA-binding protein HU (HBbu),	TACATAAGACTTGTAATAGATGCTTTTTTTGAAGAGCTTAAAAGTAATCTTTGTTCGAATA	1.06818		........((((.........((((((....))))))....))))................	ACAUAAGA	CUUGUAAUAGAUGCUUUUUUUGAAGAGCUUAAAAG	(((.........((((((....))))))....)))	UUUG	UAAUCUUUGUUC
chr	241495	-	2371.76	internal,	I:BB_0236,	NCBI locus tag: I:BB_RS01170, NCBI gene name: I:n/a, UniPort gene names: I:n/a,	I:n/a,	I:Tetratricopeptide repeat domain protein,	GGAAATAAAAGAGTAAGTAAATTTGGACTTGAAGGTGATTTTATTTTGCATTTTGGTTCTA	1.23039		((((.(((((...(((((........)))))((((((....))))))...))))).)))).	GGACUUGA	AGGUGAUUUUAUUU	(((((....)))))	AUUU	UGCAUUUUGGUU
chr	241959	-	1843.62	internal,	I:BB_0236,	NCBI locus tag: I:BB_RS01170, NCBI gene name: I:n/a, UniPort gene names: I:n/a,	I:n/a,	I:Tetratricopeptide repeat domain protein,	AGGTTCCCTATCTTAGACATTTGATTTCTACTATTGAGCAAAGGAGAGGTATTTTTTCAAA	1.39122		..((((.......((((.........)))).....))))....(((((.....)))))...	CCCUAUCU	UAGACAUUUGAUUUCUA	((((.........))))	CAUUUGAUU	CUAUUGAGCAAA
chr	242137	-	1304.25	internal,	I:BB_0236,	NCBI locus tag: I:BB_RS01170, NCBI gene name: I:n/a, UniPort gene names: I:n/a,	I:n/a,	I:Tetratricopeptide repeat domain protein,	GCTCTTAATTCTTATAATAATGGAATTTACGATGATGCTCTTTTATCTTTTAAAAAAATTT	1.66489		......((((((.........))))))...(((((.......)))))..............	GAAUUUAC	GAUGAUGCUCUUUUAUC	(((((.......)))))	UGCUCUU	UUUUAAAAAAAU
chr	242324	-	1984.2	orphan		NCBI locus tag: NCBI gene name: UniPort gene names:			AATTTTATATGATAGTATTAATTTTTTTGTATTATTTTTTGGAAAAGTTATGCTTATAATA	1.22973		.............((((.((((((((((............)))))))))))))).......	AUAUGAUA	GUAUUAAUUUUUUUGUAUUAUUUUUUGGAAAAGUUAUGC	(((.((((((((((............)))))))))))))	GUAUUAUUUUUU	UUAUAAUA
chr	243843	-	27557.1	primary, antisense,	P:BB_0238, A:BB_0237,	NCBI locus tag: P:BB_RS01180, A:BB_RS01175, NCBI gene name: P:n/a, A:lnt, UniPort gene names: P:n/a, A:lnt,	P:n/a, A:apolipoprotein N-acyltransferase,	P:Uncharacterized protein, A:Apolipoprotein N-acyltransferase, ALP N-acyltransferase, EC 2.3.1.269,	AGTCTCCAATTTTTTCATAAATGGTTGTAAACGTTGGGGACAGTTTTACGGTTGATAATAG	2.45977	100	.(((((((((......................)))))))))....................	A	GUCUCCAAUUUUUUCAUAAAUGGUUGUAAACGUUGGGGAC	(((((((((......................)))))))))	UUUUUCAUAAAUGGUUGUAAAC	AGUUUUACGGUU
chr	244436	-	1813.48	internal,	I:BB_0238,	NCBI locus tag: I:BB_RS01180, NCBI gene name: I:n/a, UniPort gene names: I:n/a,	I:n/a,	I:Uncharacterized protein,	AGTTAAAGAGCTTGATGCTAGGATTAAAGATGACAATCCCAAGGTTGTTATGCTTGAGGAT	3.90515		........(((.....))).......((((((((((((....))))))))).)))......	AAAGAUGA	CAAUCCCAAGGUUG	(((((....)))))	CCAA	UUAUGCUUGAGG
chr	244683	-	2587.09	primary, internal,	P:BB_0239, I:BB_0238,	NCBI locus tag: P:BB_RS01185, I:BB_RS01180, NCBI gene name: P:n/a, I:n/a, UniPort gene names: P:n/a, I:n/a,	P:deoxynucleoside kinase, I:n/a,	P:Deoxyguanosine/deoxyadenosine kinase, I:Uncharacterized protein,	GAGTGTTAATGGAGGTTCTTATGAGAAGATTATTTCTTCTATATATTTTATGTTCTTTTGT	3.20789	94	........((((((.........((((((.....)))))).....))))))..........	UCUUAUGA	GAAGAUUAUUUCUUC	(((((.....)))))	UUAUU	UAUAUAUUUUAU
chr	244786	-	2991.16	internal,	I:BB_0239,	NCBI locus tag: I:BB_RS01185, NCBI gene name: I:n/a, UniPort gene names: I:n/a,	I:deoxynucleoside kinase,	I:Deoxyguanosine/deoxyadenosine kinase,	TTTAGTGAAGAAGATAGGAATAAAGTGATTTCTTTAATTAGAGATAAACTTGTATTATAAT	1.29792		..................((((((((.((((((......))))))..)))).)))).....	GGAAUAAA	GUGAUUUCUUUAAUUAGAGAUAAAC	((.((((((......))))))..))	UUAAUU	UUGUAUUAUAAU
chr	245674	+	2251.48	orphan		NCBI locus tag: NCBI gene name: UniPort gene names:			ATTAATTTTTTTTAATAAAAGAGACTAAAATAAAAAAATTCTAACCATCTTGCAAAAAACA	1.04996		......((((((((................)))))))).......................	AUUAAU	UUUUUUUAAUAAAAGAGACUAAAAUAAAAAAA	((((((((................))))))))	AUAAAAGAGACUAAAA	UUCUAACCAUCU
chr	245817	+	2593.25	internal,	I:BB_0240,	NCBI locus tag: I:BB_RS01190, NCBI gene name: I:n/a, UniPort gene names: I:n/a,	I:aquaporin family protein,	I:Glycerol uptake facilitator,	TATAAAGATAAGGAGATATAATTATGAATTATACAAAATTCCAAGAATTTATATCGGAATT	1.24444		......((((.((((.(((((((...))))))).....)))).........))))......	AGGAGAUA	UAAUUAUGAAUUA	(((((...)))))	AUG	UACAAAAUUCCA
chr	246005	-	5632.19	primary, antisense,	P:SR0186, A:BB_0240,	NCBI locus tag: P:n/a, A:BB_RS01190, NCBI gene name: P:n/a, A:n/a, UniPort gene names: P:n/a, A:n/a,	P:n/a, A:aquaporin family protein,	P:n/a, A:Glycerol uptake facilitator,	GGAAACTTTCCAACACTTGCTAATCCTATGCTAACAGCTGGGTTTAGGTGTGCTCCGCTCA	1.15828		............(((((((..(((((...(((...))).))))))))))))..........	CUUGCUAA	UCCUAUGCUAACAGCUGGG	(((...(((...))).)))	AAC	UUUAGGUGUGCU
chr	246009	+	2360.86	internal, antisense,	I:BB_0240, A:SR0186	NCBI locus tag: I:BB_RS01190, A:na NCBI gene name: I:n/a, A:na UniPort gene names: I:n/a, A:na	I:aquaporin family protein, A:na	I:Glycerol uptake facilitator, A:na	TGGGTGTAACGTTTGGTATTTACACAGCAGCAAGAATGAGCGGAGCACACCTAAACCCAGC	1.58664		.((((((..(((((...((((............)))))))))....)))))).........	UG	GGUGUAACGUUUGGUAUUUACACAGCAGCAAGAAUGAGCGGAGCACACC	(((((..(((((...((((............)))))))))....)))))	ACACAGCAGCAA	UAAACCCAGC
chr	250137	+	1649.19	primary, antisense,	P:BB_0243, A:SR0188, BB_0244,	NCBI locus tag: P:BB_RS01200, A:n/a, BB_RS01205, NCBI gene name: P:n/a, A:n/a, n/a, UniPort gene names: P:n/a, A:n/a, n/a,	P:glycerol-3-phosphate dehydrogenase/oxidase, A:n/a, YaaR family protein,	P:Glycerol-3-phosphate dehydrogenase, anaerobic, A:n/a, Uncharacterized protein,	TAAAATTAATTTTTATATTAAACAAAGGGATTGTTAAGCAATCCCTTTTAATTTTAAAACC	5.96599	48	((((((((...............(((((((((((...))))))))))))))))))).....	UAAACAAA	GGGAUUGUUAAGCAAUCCC	((((((((...))))))))	UAA	UUUUAAUUUUAA
chr	250169	-	6670.19	primary,	P:SR0188,BB_0244,	NCBI locus tag: P:n/a,BB_RS01205, NCBI gene name: P:n/a,n/a, UniPort gene names: P:n/a,n/a,	P:n/a,YaaR family protein,	P:n/a,Uncharacterized protein,	GCATTGAAGAGATTCAAGGCTTGCTTGTGAATTTGCTAATGTGAATTGGGTGTAAGACTTT	1.49268	7	((((((((....))))))))((((...........(((((....)))))..))))......	AAGGCUUG	CUUGUGAAUUUGCUAAUGUGAAUUGGGUG	(...........(((((....)))))..)	GUGA	UAAGACUUU
chr	251153	-	2503.95	primary, internal,	P:BB_0246, I:BB_0245,	NCBI locus tag: P:BB_RS01215, I:BB_RS01210, NCBI gene name: P:n/a, I:n/a, UniPort gene names: P:n/a, I:n/a,	P:peptidoglycan DD-metalloendopeptidase family protein, I:polymer-forming cytoskeletal protein,	P:M23 peptidase domain protein, I:Uncharacterized protein,	TTTTTTGACTGTAAAAAAAGAAAGAAAAGCCCCGTCTTTGTTTATTTTTGATGAAATAAAA	2.52742	59	.((((((....))))))...(((((.........))))).((((((((....)))))))).	AAAAAAAG	AAAGAAAAGCCCCGUCUUU	(((((.........)))))	AAAGCCCCG	GUUUAUUUUUGA
chr	252236	-	1615.46	internal,	I:BB_0246,	NCBI locus tag: I:BB_RS01215, NCBI gene name: I:n/a, UniPort gene names: I:n/a,	I:peptidoglycan DD-metalloendopeptidase family protein,	I:M23 peptidase domain protein,	AATTTTTAATTTTCTTGTTTGATCATGGTAATTTTTAGTAAGGTTTGTTATGAAGAAAAGA	1.22122		.........(((((((.......((((((((.............)))))))))))))))..	UUUGAUCA	UGGUAAUUUUUAGUAAGGUUUGUUA	((((((.............))))))	UUUUUAGUAAGGU	UGAAGAAAAGA
chr	253141	+	9165.78	primary,	P:SR0190	NCBI locus tag: P:na NCBI gene name: P:na UniPort gene names: P:na	P:na	P:na	CACAATGTTTATAAAATTTCAACTTATTATTTCTTTTCAAACAATAAAAAAAGGAAGAGGA	undefined		..............................((((((((...............))))))))	No_8nt_U_tract
chr	253894	-	1777.17	antisense,	A:BB_0248,	NCBI locus tag: A:BB_RS01225, NCBI gene name: A:pepF, UniPort gene names: A:pepF,	A:oligoendopeptidase F,	A:Oligoendopeptidase F homolog, EC 3.4.24.-,	TAAATTTGTATAAACTTTTTTATCAATATTGTTTGAAAAGAGCTGCATTGAAAAAGTATTT	1.39728		.............(((((((((........((((.....)))).....)))))))))....	UCAAUAUU	GUUUGAAAAGAGC	((((.....))))	GAAAA	UGCAUUGAAAAA
chr	255915	-	23423.1	primary, antisense,	P:SR0193, A:BB_0250,	NCBI locus tag: P:n/a, A:BB_RS01235, NCBI gene name: P:n/a, A:n/a, UniPort gene names: P:n/a, A:n/a,	P:n/a, A:DedA family protein,	P:n/a, A:Inner membrane protein BB_0250,	CCATATTGACCATAATAGTAATTTATTTTGTCAAGCAGGTTATTGTCTTTTTTGTTTTTAA	2.21122		.....(((((...................)))))((((....))))...............	UUUGUCAA	GCAGGUUAUUGU	((((....))))	GUUA	CUUUUUUGUUUU
chr	256034	+	1551.95	internal, antisense,	I:BB_0250, A:SR0193	NCBI locus tag: I:BB_RS01235, A:na NCBI gene name: I:n/a, A:na UniPort gene names: I:n/a, A:na	I:DedA family protein, A:na	I:Inner membrane protein BB_0250, A:na	AGGAAGGTTTATACCCTTTGGAGTTAGAAACGCAATATTTATGTCAGCAGGAATGGGAAAT	1.05351		..(((((.......)))))................(((((..........)))))......	AG	GAAGGUUUAUACCCUUU	(((((.......)))))	UUUAUAC	GGAGUUAGAAAC
chr	256367	+	2.06773e+07	primary,	P:BB_RS01240,	NCBI locus tag: P:BB_RS01240, NCBI gene name: P:tRNA-Leu, UniPort gene names: P:n/a,	P:tRNA-Leu,	P:n/a,	GGGGCTAGTGGGCGCAAGCCCGTGCTGGTTCAAGTCCAGTTCACAGCATCAAAATTGTTAG	2.32763		.((((((((((((....))))..))))))))..............................	GGGG	CUAGUGGGCGCAAGCCCGUGCUGG	(((((((((....))))..)))))	GCAA	UUCAAGUCCAGU
chr	257254	+	4456.56	internal,	I:BB_0251,	NCBI locus tag: I:BB_RS01245, NCBI gene name: I:leuS, UniPort gene names: I:leuS,	I:leucine--tRNA ligase,	I:Leucine--tRNA ligase, EC 6.1.1.4 (Leucyl-tRNA synthetase, LeuRS),	AAAATTAAAGTCTTTACAACAAGGCCAGACACAATCTTTGGCATCACATATTTAGTGATCG	1.79093		.......................((((((.......))))))(((((.......)))))..	ACAACAAG	GCCAGACACAAUCUUUGGC	((((((.......))))))	CACAAUC	AUCACAUAUUUA
chr	257547	+	7485.68	internal,	I:BB_0251,	NCBI locus tag: I:BB_RS01245, NCBI gene name: I:leuS, UniPort gene names: I:leuS,	I:leucine--tRNA ligase,	I:Leucine--tRNA ligase, EC 6.1.1.4 (Leucyl-tRNA synthetase, LeuRS),	TGTTCCAGCACATGATGAAAGAGACTTTCAATTTGCCAAAAAGTATCAATTAAAAATTTTA	1.2566		.......(((.....((((((...))))))...))).........................	GCACAUGA	UGAAAGAGACUUUCA	((((((...))))))	AGA	AUUUGCCAAAAA
chr	259674	-	3470.77	antisense,	A:BB_0252,	NCBI locus tag: A:BB_RS01250, NCBI gene name: A:n/a, UniPort gene names: A:n/a,	A:RND family transporter,	A:n/a,	CAAATCAATGATAATAATGCAATAAAAATAGGAATTAATGCGCCAATTAGATTTTTTATAA	1.52491		.(((((...........((((.................)))).......))))).......	CAAA	UCAAUGAUAAUAAUGCAAUAAAAAUAGGAAUUAAUGCGCCAAUUAGA	((...........((((.................)))).......))	AUAAAAAUAGGAAUUAA	UUUUUUAUAA
chr	261019	-	3239.03	primary, antisense,	P:SR0198, A:BB_0252,	NCBI locus tag: P:n/a, A:BB_RS01250, NCBI gene name: P:n/a, A:n/a, UniPort gene names: P:n/a, A:n/a,	P:n/a, A:RND family transporter,	P:n/a, A:n/a,	TTCAAGAAGTGCAGTTTTGTAGATTTGATTTTTTTGGTATTGTAAAATAAATGTATTGAAA	1.29953		.((((((((((((....))))........))))))))((((....))))............	U	UCAAGAAGUGCAGUUUUGUAGAUUUGAUUUUUUUGG	((((((((((((....))))........))))))))	GUUU	UAUUGUAAAAUA
chr	261529	-	4484.05	internal,	I:BB_0253,	NCBI locus tag: I:BB_RS01255, NCBI gene name: I:lon, UniPort gene names: I:lon1,	I:endopeptidase La,	I:Lon protease 1, EC 3.4.21.53 (ATP-dependent protease La 1),	GGGCCTTCTGCAGGAATTACAATAGCTAGTGCTTTTATCTCTCTTGCTCTTAATAAGGTTG	1.74986		.((((((..((((((........(((....)))........)))))).......)))))).	GGCCUUCU	GCAGGAAUUACAAUAGCUAGUGCUUUUAUCUCUCUUGC	((((((........(((....)))........))))))	UAGU	UCUUAAUAAGGU
chr	261976	-	1583.34	internal,	I:BB_0253,	NCBI locus tag: I:BB_RS01255, NCBI gene name: I:lon, UniPort gene names: I:lon1,	I:endopeptidase La,	I:Lon protease 1, EC 3.4.21.53 (ATP-dependent protease La 1),	GTTCAAATTGCTCAAGAGTATGCAAGAGATAATGGAGTGAGAAATTTTGAAAAATATTTAA	1.16535		.((((((((((((.....................)))))).....))))))..........	GUUCAA	AUUGCUCAAGAGUAUGCAAGAGAUAAUGGAGUGAGAAAUU	(((((((.....................)))))).....)	AAGAGUAUGCAAGAGAUAAUG	UUGAAAAAUAUU
chr	262761	-	3977.5	internal,	I:BB_0253,	NCBI locus tag: I:BB_RS01255, NCBI gene name: I:lon, UniPort gene names: I:lon1,	I:endopeptidase La,	I:Lon protease 1, EC 3.4.21.53 (ATP-dependent protease La 1),	TAGTTGAAAAAGAGTTAGAAAAATTTTCACTTCTTGAAACAAGTTCGGCTGAATACATTGT	1.51558		.(((((((.(((((................)))))........)))))))...........	UA	GUUGAAAAAGAGUUAGAAAAAUUUUCACUUCUUGAAACAAGUUCGGC	((((((.(((((................)))))........))))))	UUAGAAAAAUUUUCAC	UGAAUACAUUGU
chr	263501	-	4208.96	primary, internal,	P:SR0199, I:BB_0253,	NCBI locus tag: P:n/a, I:BB_RS01255, NCBI gene name: P:n/a, I:lon, UniPort gene names: P:n/a, I:lon1,	P:n/a, I:endopeptidase La,	P:n/a, I:Lon protease 1, EC 3.4.21.53 (ATP-dependent protease La 1),	TTCTGATATGAAAGCAATCGATTATGCTATGAAAGGCAATGGGATCATTGCCTTATTTGTT	2.08307		.............(((((.((((.((((......))))....)))))))))..........	GAAAGCAA	UCGAUUAUGCUAUGAAAGGCAAUGGGAUCA	(.((((.((((......))))....)))))	AUGAAA	UUGCCUUAUUUG
chr	263641	-	1935.67	internal,	I:SR0199, BB_0253,	NCBI locus tag: I:n/a, BB_RS01255, NCBI gene name: I:n/a, lon, UniPort gene names: I:n/a, lon1,	I:n/a, endopeptidase La,	I:n/a, Lon protease 1, EC 3.4.21.53 (ATP-dependent protease La 1),	AGGTCAGGAGATAAAAAAAAAGAAAAAGCCGTAGCTGGGATTTTACCCCATTCTAATAAGC	2.75362		..(((....)))........((((..(((....)))(((.......))).)))).......	CCGUAGCU	GGGAUUUUACCCC	(((.......)))	AUUUUAC	AUUCUAAUAAGC
chr	267311	+	70221.7	primary, antisense,	P:BB_0256, A:BB_0257,	NCBI locus tag: P:BB_RS01270, A:BB_RS01275, NCBI gene name: P:n/a, A:n/a, UniPort gene names: P:rpsU, A:ftsK,	P:30S ribosomal protein S21, A:DNA translocase FtsK,	P:30S ribosomal protein S21, A:DNA translocase FtsK,	AAAACTAATAGATAGATCGCACAAGAGATGTTCAAATGGATATCTCTTTATTTTAAATTAA	8.7472	36	......................(((((((((((....))))))))))).............	UCGCACAA	GAGAUGUUCAAAUGGAUAUCUC	(((((((((....)))))))))	AAAU	UUUAUUUUAAAU
chr	267450	+	2499.8	antisense,	A:BB_0257,	NCBI locus tag: A:BB_RS01275, NCBI gene name: A:n/a, UniPort gene names: A:ftsK,	A:DNA translocase FtsK,	A:DNA translocase FtsK,	GTTGTAACCTATCTTCAGTCTTCTTTGCAGATAAGATGCTGAGGCTTTTCTTGTGGTTTTA	2.89315		.....((((.......((((((....(((.......))).))))))........))))...	UAUCUUCA	GUCUUCUUUGCAGAUAAGAUGCUGAGGC	(((((....(((.......))).)))))	GAUAAGA	UUUUCUUGUGGU
chr	270146	+	2660.62	primary, antisense,	P:SR0204, A:BB_0258,	NCBI locus tag: P:n/a, A:BB_RS01280, NCBI gene name: P:n/a, A:n/a, UniPort gene names: P:n/a, A:uppP; bacA; upk,	P:n/a, A:undecaprenyl-diphosphate phosphatase,	P:n/a, A:Undecaprenyl-diphosphatase, EC 3.6.1.27 (Bacitracin resistance protein) (Undecaprenyl pyrophosphate phosphatase),	CCCTGTTATAATAAAATTAATTAAAACGAAAGACAATGTAAACATACTCTCGTATTTTGAA	2.88877		.........................((((....................))))........	UAAUUAAA	ACGAAAGACAAUGUAAACAUACUCUCGU	((((....................))))	AAGACAAUGUAAACAUACUC	AUUUUGAA
chr	272316	-	11541	internal,	I:BB_0259,	NCBI locus tag: I:BB_RS01285, NCBI gene name: I:n/a, UniPort gene names: I:n/a,	I:lytic transglycosylase domain-containing protein,	I:Transglycosylase SLT domain protein,	GAAAAAGGCCATAGCTAATGGAGATAGCATTGCATCCCAGTTTGCTGGGATTAAGCTTATT	4.27724		........((((.....))))....(((.....(((((((....)))))))...)))....	GCAUUGCA	UCCCAGUUUGCUGGGA	((((((....))))))	UUUG	UUAAGCUUAUU
chr	273258	-	2439.2	internal,	I:BB_0260,	NCBI locus tag: I:BB_RS01290, NCBI gene name: I:n/a, UniPort gene names: I:n/a,	I:n/a,	I:Uncharacterized protein,	AGGGGTAACCCTTTGAATGATTTTAAAAGTGACATTGGCAGTGATTTGTCTGTTGAAAATT	1.11683		((((....))))......((((((.....(((((..(((((....))))))))))))))))	AAAAGUGA	CAUUGGCAGUGAUUUGUCUG	((..(((((....)))))))	UGAU	UUGAAAAUU
chr	273421	-	4065.97	internal,	I:BB_0260,	NCBI locus tag: I:BB_RS01290, NCBI gene name: I:n/a, UniPort gene names: I:n/a,	I:n/a,	I:Uncharacterized protein,	TTTTTTCTTAGATAATTTAAAAAAGGAAAGCTTGAGTGTCAATGTTTATTTTAAAGTTGTG	1.05492		...((((((.............))))))(((((....................)))))...	UUU	UUUCUUAGAUAAUUUAAAAAAGGAA	((((((.............))))))	AGAUAAUUUAAAA	AGCUUGAGUGUC
chr	273687	-	3476.47	orphan		NCBI locus tag: NCBI gene name: UniPort gene names:			ATTATATTATAGTTATAATAATAATGATAACTATAATTAGTGCGTAAGTTTGGTTTCAATA	4.87038		.....(((((((((((..........)))))))))))........................	AUAUUAUA	GUUAUAAUAAUAAUGAUAAC	(((((..........)))))	AAUAAUAAUG	UAUAAUUAGUGC
chr	274013	+	11328.9	internal,	I:BB_0261,	NCBI locus tag: I:BB_RS01295, NCBI gene name: I:n/a, UniPort gene names: I:n/a,	I:n/a,	I:Tetratricopeptide repeat domain protein,	AAAAAGATGATGAGAGAACGCGAAAATTAATCGAAAGAGCAATTTCCCTATTAAAAACAAA	undefined		....................(((.......)))..(((....)))................	No_8nt_U_tract
chr	276609	+	1897.51	primary, internal,	P:SR0208, I:BB_0263,	NCBI locus tag: P:n/a, I:BB_RS01305, NCBI gene name: P:n/a, I:lepB, UniPort gene names: P:n/a, I:lepB,	P:n/a, I:signal peptidase I,	P:n/a, I:Signal peptidase I, EC 3.4.21.89,	TGAGAATATTTAAAGCTCACAAATATGAACTAGCGTCGATTTTAGCCGCTTGCTTATTTTT	2.82825		.(((...........))).............((((...........))))...........	UAUGAACU	AGCGUCGAUUUUAGCCGCU	((((...........))))	UCGAUUUUAGC	UGCUUAUUUUU
chr	278449	-	2906.6	primary, internal,	P:SR0209,BB_0265, I:BB_0264,	NCBI locus tag: P:n/a,BB_RS01315, I:BB_RS01310, NCBI gene name: P:n/a,n/a, I:n/a, UniPort gene names: P:n/a,n/a, I:n/a,	P:n/a,n/a, I:Hsp70 family protein,	P:n/a,Uncharacterized protein BB_0265, I:Heat shock protein 70,	GTTAGTTCTAAGATAATATTAAATGAAAGGGGTGAGCGAATAACCCCTTCTATTGTTTCTT	1.12567	88	..........((((((((........(((((((.........))))))).))))))))...	UAAGAUAA	UAUUAAAUGAAAGGGGUGAGCGAAUAACCCCUUCUA	((........(((((((.........))))))).))	GAGCGAAUA	UUGUUUCUU
chr	281521	-	1355.19	internal,	I:BB_0268,	NCBI locus tag: I:BB_RS01330, NCBI gene name: I: n/a, UniPort gene names: I:n/a	I:n/a,	I:Uncharacterized protein BB_0268 (ORF36)	AATAAACCTCAAGATGATAAGAAGAGTGATAAAGATTTTAAAGAGAATCTTGATTTTCAAA	2.74395		....................(((((......((((((((....))))))))..)))))...	GUGAUAAA	GAUUUUAAAGAGAAUC	((((((....))))))	AAAG	UUGAUUUUCAAA
chr	282309	-	5641.39	internal,	I:BB_0269,	NCBI locus tag: I:BB_RS01335, NCBI gene name: I:n/a, UniPort gene names: I:n/a,	I:MinD/ParA family protein,	I:ATP-binding protein,	TTTTGGCCGGTGCTTCTGGTACAATGGAGCTTTTAGATCTCTCTGATGTTGATGTTAATAA	1.15277		......((((((((...)))))..))).....(((((....)))))...............	UGGAGCUU	UUAGAUCUCUCUGA	(((((....)))))	UCUC	UGUUGAUGUUAA
chr	282507	-	2461.32	internal,	I:BB_0269,	NCBI locus tag: I:BB_RS01335, NCBI gene name: I:n/a, UniPort gene names: I:n/a,	I:MinD/ParA family protein,	I:ATP-binding protein,	GTAAAAGTAATATTGCAATTGGACTTGCTCTTAAATATTCTGAGCTTGGTAAAAAGGTGTT	1.23039		........((((((((((......)))).....))))))....((((.......))))...	AAGUAAUA	UUGCAAUUGGACUUGCUCUUAAA	((((((......)))).....))	UUGGAC	UAUUCUGAGCUU
chr	285034	-	2595.11	internal,	I:BB_0271,	NCBI locus tag: I:BB_RS01345, NCBI gene name: I:flhA, UniPort gene names: I:flhA,	I:flagellar biosynthesis protein FlhA,	I:Flagellar biosynthesis protein FlhA,	GATTGTTTCCGGGTTTTTGCTTTTTTTAGCTTTTCTTCCGGGATTTCCAACCCTAATTCTT	1.26103		......(((((((.....(((......)))......)))))))..................	GAUUGU	UUCCGGGUUUUUGCUUUUUUUAGCUUUUCUUCCGGGA	(((((((.....(((......)))......)))))))	UUUUUU	UUUCCAACCCUA
chr	285190	-	1027.38	internal,	I:BB_0271,	NCBI locus tag: I:BB_RS01345, NCBI gene name: I:flhA, UniPort gene names: I:flhA,	I:flagellar biosynthesis protein FlhA,	I:Flagellar biosynthesis protein FlhA,	TTATGTTTCATTGACAGTTGGTGATGGGCTTGTGTCTCAATTGCCATCTCTTTTAATTTCA	4.1176		...((((.....))))..(((((((((((....))))..)))))))...............	UUGACAGU	UGGUGAUGGGCUUGUGUCUCAAUUGCCA	(((((((((((....))))..)))))))	UUGU	UCUCUUUUAAUU
chr	285477	-	11703.7	internal,	I:BB_0271,	NCBI locus tag: I:BB_RS01345, NCBI gene name: I:flhA, UniPort gene names: I:flhA,	I:flagellar biosynthesis protein FlhA,	I:Flagellar biosynthesis protein FlhA,	ACAAGGGTAGCTGAAGTTGCAGCTCGGTTTGCTCTTGATGCACTTCCTGGCAAGCAAATGG	1.58651		.((((((((((((......)))))......))))))).(((........))).........	ACAAGG	GUAGCUGAAGUUGCAGCUCGGUUUGC	(((((((......)))))......))	AAGUUG	UCUUGAUGCACU
chr	285592	-	4060.18	internal,	I:BB_0271,	NCBI locus tag: I:BB_RS01345, NCBI gene name: I:flhA, UniPort gene names: I:flhA,	I:flagellar biosynthesis protein FlhA,	I:Flagellar biosynthesis protein FlhA,	AAGAACATTTGGGACATTTGTTGTGGGTAGTTCTGGAATTCAAGGACTTGTTATTGGATTT	2.61902		.(((((......(((....))).......))))).((((((((..........))))))))	AAGAA	CAUUUGGGACAUUUGUUGUGGGUAG	(......(((....))).......)	AUUU	UUCUGGAAUUCA
chr	285731	-	1098.02	internal,	I:BB_0271,	NCBI locus tag: I:BB_RS01345, NCBI gene name: I:flhA, UniPort gene names: I:flhA,	I:flagellar biosynthesis protein FlhA,	I:Flagellar biosynthesis protein FlhA,	TTCTTTATTCTAAGAGATCTCTAGATTTCTCTGTTTTTCCCACATTACTGCTTGTGATGAC	1.64709		............(((((((....)))))))............((((((.....))))))..	UAUUCUAA	GAGAUCUCUAGAUUUC	((((((....))))))	UCUA	UCUGUUUUUCCC
chr	286140	-	4116.2	internal,	I:BB_0272,	NCBI locus tag: I:BB_RS01350, NCBI gene name: I:flhB, UniPort gene names: I:flhB,	I:flagellar biosynthesis protein FlhB,	I:Flagellar biosynthetic protein FlhB,	AATGTTAGCTCCAAAGGTGCTTGCAAAAGGTCAAGATGAAATAGCTCTCACAATTAAAAAA	1.08727		...(((((((.....))).(((....)))............))))................	CCAAAGGU	GCUUGCAAAAG	.(((....)))	GCAA	GUCAAGAUGAAA
chr	286311	-	1745.15	internal,	I:BB_0272,	NCBI locus tag: I:BB_RS01350, NCBI gene name: I:flhB, UniPort gene names: I:flhB,	I:flagellar biosynthesis protein FlhB,	I:Flagellar biosynthetic protein FlhB,	GGTAAAGCAGGAAAGAAAGGAAATGGAAGGTGATCCTTTACTTCGATCTAGAATAAAAGAG	1.88904		...............((((((............)))))).......(((........))).	AGGAAAGA	AAGGAAAUGGAAGGUGAUCCUU	(((((............)))))	AAUGGAAGGUGA	UACUUCGAUCUA
chr	286455	-	11010.9	internal,	I:BB_0272,	NCBI locus tag: I:BB_RS01350, NCBI gene name: I:flhB, UniPort gene names: I:flhB,	I:flagellar biosynthesis protein FlhB,	I:Flagellar biosynthetic protein FlhB,	ACTTCAATCTGGAATTTCTATTGTGTTAGTGATTGCCTATAAGATATGTTTTTTTTCAGTA	undefined		........((((((.......................................))))))..	No_8nt_U_tract
chr	290456	-	3641.4	internal,	I:BB_0278,	NCBI locus tag: I:BB_RS01380, NCBI gene name: I:fliM, UniPort gene names: I:fliM,	I:flagellar motor switch protein FliM,	I:Flagellar motor switch protein FliM,	TGCTAATATGAGAGAGGCTTGGTCTCAAGTTGTTGATTTAAGGCCAAGATTTGGTCATATT	1.41349		...............((((((....))))))..........(((((.....))))).....	UGAGAGAG	GCUUGGUCUCAAGU	(((((....)))))	GUCU	UGUUGAUUUAAG
chr	290608	-	3517.5	internal,	I:BB_0278,	NCBI locus tag: I:BB_RS01380, NCBI gene name: I:fliM, UniPort gene names: I:fliM,	I:flagellar motor switch protein FliM,	I:Flagellar motor switch protein FliM,	AAAGGATCTGCTATTTTTGAAGTTGATCCAACAATAGCATTTGCTATTGTAGATAGGCTTT	2.61902		...(((((................))))).((((((((....))))))))...........	AUCCAACA	AUAGCAUUUGCUAU	(((((....)))))	AUUU	UGUAGAUAGGCU
chr	290771	-	7982.91	internal,	I:BB_0278,	NCBI locus tag: I:BB_RS01380, NCBI gene name: I:fliM, UniPort gene names: I:fliM,	I:flagellar motor switch protein FliM,	I:Flagellar motor switch protein FliM,	TTTTCACGAGGCATTTGCCAGATATACTACAACTTCACTTTCTGCTCTTTTAAGAAAAATG	undefined		.........(((....)))...................(((((.........)))))....	No_8nt_U_tract
chr	291825	-	1005.26	internal,	I:BB_0280,	NCBI locus tag: I:BB_RS01390, NCBI gene name: I:motB, UniPort gene names: I:n/a,	I:flagellar motor protein MotB,	I:Flagellar motor apparatus,	CAATTGGGAACTTTCGGCTGCTAGATCTGTTAATATGCTGGAACATATTTTGAACTATTTA	1.52886		...........(((((((..................)))))))..................	UUGGGAAC	UUUCGGCUGCUAGAUCUGUUAAUAUGCUGGAA	(((((((..................)))))))	UGCUAGAUCUGUUAAUAU	CAUAUUUUGAAC
chr	292049	-	1358.39	internal,	I:BB_0280,	NCBI locus tag: I:BB_RS01390, NCBI gene name: I:motB, UniPort gene names: I:n/a,	I:flagellar motor protein MotB,	I:Flagellar motor apparatus,	TCTAAAAATATTGTAGTTAGGCAAGAAGAAAGAGGTATTGTAATATCTCTTGCAGCAGATG	1.11562		..........((((......)))).....(((((((((....)))))))))..........	UAAAAAUA	UUGUAGUUAGGCAA	((((......))))	AGUUAG	GAAGAAAGAGGU
chr	293840	-	4528.56	internal,	I:BB_0283,	NCBI locus tag: I:BB_RS01405, NCBI gene name: I:flgE, UniPort gene names: I:flgE,	I:flagellar hook protein FlgE,	I:Flagellar hook protein FlgE,	AGTTGGAAGTTACACTGATTCAATTACTCAGTTTGCTGATTCTAGTAGCACAAAGGCTATT	1.13587		...(((((((...(((((.........)))))..)))...))))(((((......))))).	AGUUGGAA	GUUACACUGAUUCAAUUACUCAGUUUGC	((...(((((.........)))))..))	UUCAAUUAC	UGAUUCUAGUAG
chr	294413	-	2481.92	internal,	I:BB_0283,	NCBI locus tag: I:BB_RS01405, NCBI gene name: I:flgE, UniPort gene names: I:flgE,	I:flagellar hook protein FlgE,	I:Flagellar hook protein FlgE,	AGGTAAAAATTTGTTTTATACAAGAGCCGGTGCTTTTGACGTGGACTCTGATCGACATCTT	1.07793		..((((((.....)))))).(((((((....))))))).......................	AGG	UAAAAAUUUGUUUUA	(((((.....)))))	AUUUG	UACAAGAGCCGG
chr	294621	-	2073.76	internal,	I:BB_0283,	NCBI locus tag: I:BB_RS01405, NCBI gene name: I:flgE, UniPort gene names: I:flgE,	I:flagellar hook protein FlgE,	I:Flagellar hook protein FlgE,	GAAGAGTAAATTTTCAAGATATGATATCGCAATCTATTTCTGGAGCTTCTCGCCCTACTGA	1.17274		...((((..........((((...))))....((((....)))))))).............	AUUUUCAA	GAUAUGAUAUC	((((...))))	UGA	GCAAUCUAUUUC
chr	294843	-	1084.91	internal,	I:BB_0284,	NCBI locus tag: I:BB_RS01410, NCBI gene name: I:flgD, UniPort gene names: I:flgD,	I:flagellar hook assembly protein FlgD,	I:Flagellar hook capping protein,	TGTTGAGGGTCGCGTCACAAACATTAAGACAGGCGCAATACCTCAAGTTATGGTTAATGGT	4.19958		..((((((...(((((...............)))))....))))))...............	UGUUGA	GGGUCGCGUCACAAACAUUAAGACAGGCGCAAUACC	((...(((((...............)))))....))	ACAAACAUUAAGACA	UCAAGUUAUGGU
chr	295005	-	1451.96	internal,	I:BB_0284,	NCBI locus tag: I:BB_RS01410, NCBI gene name: I:flgD, UniPort gene names: I:flgD,	I:flagellar hook assembly protein FlgD,	I:Flagellar hook capping protein,	GAAGGATAAAGAATTTATTGCGCAAATGGCGCAATTTTCGGCTCTTGAGCAAATGGCTAAT	1.27554		........((((....(((((((.....))))))).......)))).(((.....)))...	AGAAUUUA	UUGCGCAAAUGGCGCAA	((((((.....))))))	AAAUG	UUUUCGGCUCUU
chr	295570	-	39545.5	internal,	I:BB_0285,	NCBI locus tag: I:BB_RS01415, NCBI gene name: I:n/a, UniPort gene names: I:n/a,	I:flagellar hook-length control protein FliK,	I:Flagellar protein,	AGCTAAAGTTGTGTTAAAATCGAATAATACAGGAGAGATTAAGTTGGTTTTAAAGCCCAAA	1.1289		........((((((((........))))))))...........((((.........)))).	AGCUAAAG	UUGUGUUAAAAUCGAAUAAUACAG	((((((((........))))))))	AAAUCGAA	GAGAGAUUAAGU
chr	296877	-	2843.26	internal,	I:BB_0286,	NCBI locus tag: I:BB_RS01420, NCBI gene name: I:n/a, UniPort gene names: I:n/a,	I:flagellar protein,	I:Flagellar protein,	ATTTCCCCGAATTTGTAAGAACCAAGTTGTTAGGAGAAACTTCTCTGGTCTTTGATCATAA	1.26276		...........(((....)))...........(((((....)))))((((...))))....	AGUUGUUA	GGAGAAACUUCUCU	(((((....)))))	AACU	GGUCUUUGAUCA
chr	297033	-	1569.33	primary, internal,	P:BB_0287, I:BB_0286,	NCBI locus tag: P:BB_RS01425, I:BB_RS01420, NCBI gene name: P:n/a, I:n/a, UniPort gene names: P:n/a, I:n/a,	P:flagellar protein FlbA, I:flagellar protein,	P:Flagellar protein, I:Flagellar protein,	TGTAAATTATAAAGTTTGTCAAAATCTAAGGAATGAAAGTGAATAATTTTTTATCGTTCTT	1.44917	5	.............................(((((((((((.....))))....))))))).	AGGAAUGA	AAGUGAAUAAUUU	((((.....))))	GAAUA	UUUAUCGUUCUU
chr	299515	-	1268.03	internal,	I:BB_0289,	NCBI locus tag: I:BB_RS01435, NCBI gene name: I:fliH, UniPort gene names: I:fliH,	I:flagellar assembly protein FliH,	I:Flagellar assembly protein FliH,	GAAGAGTTGCAACTTTTAAGAGATGAAAAATTACAACTTGAGGAAGAGCTTGCTAAAAGGC	1.1164		...((((((........................))))))........((((......))))	GAAG	AGUUGCAACUUUUAAGAGAUGAAAAAUUACAACU	(((((........................)))))	CAACUUUUAAGAGAUGAAAAAUUA	UGAGGAAGAGCU
chr	299858	-	2167.42	internal,	I:BB_0290,	NCBI locus tag: I:BB_RS01440, NCBI gene name: I:fliG, UniPort gene names: I:fliG,	I:flagellar motor switch protein FliG,	I:Flagellar motor switch protein FliG,	TCAAAAACATGTCAAAAAGAGCGGCTTCAATGCTTAAGGAAGACATGGAATTTTTGGGACC	2.46693		.((((((((((((.....(((((.......)))))......))))))...)))))).....	CAAAAACA	UGUCAAAAAGAGCGGCUUCAAUGCUUAAGGAAGACA	((((.....(((((.......)))))......))))	GCUUCAA	UGGAAUUUUUGG
chr	300143	-	3563.63	internal,	I:BB_0290,	NCBI locus tag: I:BB_RS01440, NCBI gene name: I:fliG, UniPort gene names: I:fliG,	I:flagellar motor switch protein FliG,	I:Flagellar motor switch protein FliG,	AAAAACTAGCTTCTCTTTCTTCAGAAGATTATACATCAGCAGGAGGAGTTGACAATGTTGT	1.7788		......(((((((((((.......................)))))))))))..........	AAAACUAG	CUUCUCUUUCUUCAGAAGAUUAUACAUCAGCAGGAGGAG	((((((((.......................))))))))	UCUUCAGAAGAUUAUACAUCAGC	UUGACAAUGUUG
chr	300415	-	2037.54	internal,	I:BB_0290,	NCBI locus tag: I:BB_RS01440, NCBI gene name: I:fliG, UniPort gene names: I:fliG,	I:flagellar motor switch protein FliG,	I:Flagellar motor switch protein FliG,	AGCAGTTGATATTATTAATAATTTGGGTTCTGCTTTACAGTCTAGACCCTTTGAATTTGTA	3.31766		.((((...................(((((...............))))).......)))).	AAUAAUUU	GGGUUCUGCUUUACAGUCUAGACCC	(((((...............)))))	CUGCUUUACAGUCUA	UUUGAAUUUGUA
chr	300623	-	7929.81	internal,	I:BB_0290,	NCBI locus tag: I:BB_RS01440, NCBI gene name: I:fliG, UniPort gene names: I:fliG,	I:flagellar motor switch protein FliG,	I:Flagellar motor switch protein FliG,	AAATCTCTTCTAAAGTGTTTAAGTATCTTTCTCAAGAAGAGATAGAGTCTTTGACATTTGA	1.51385		..(((((((((.......................)))))))))..................	AAA	UCUCUUCUAAAGUGUUUAAGUAUCUUUCUCAAGAAGAGA	((((((((.......................))))))))	AAAGUGUUUAAGUAUCUUUCUCA	UAGAGUCUUUGA
chr	301602	-	96606.5	primary, internal,	P:SR0219, I:BB_0291,	NCBI locus tag: P:n/a, I:BB_RS01445, NCBI gene name: P:n/a, I:fliF, UniPort gene names: P:n/a, I:fliF,	P:n/a, I:flagellar M-ring protein FliF,	P:n/a, I:Flagellar M-ring protein,	ACTTCAAAAGAAACTACAGAGTCTAAAGAGTATGCCCCTATTGAGCTTCAATCTCAAGATC	undefined		........(((..........)))................(((((.......)))))....	No_8nt_U_tract
chr	301836	-	1032.28	internal,	I:BB_0291,	NCBI locus tag: I:BB_RS01445, NCBI gene name: I:fliF, UniPort gene names: I:fliF,	I:flagellar M-ring protein FliF,	I:Flagellar M-ring protein,	CAGTATGCCATTGAAGGTCTTGAATCTGACAATATTGCTATTGTTGATAATAGTGGAACTA	2.11684		.......((((((.((((.....))))(((((((....))))))).....)))))).....	GAAUCUGA	CAAUAUUGCUAUUG	(((((....)))))	UUGC	UUGAUAAUAGUG
chr	302172	-	3893.65	internal,	I:BB_0291,	NCBI locus tag: I:BB_RS01445, NCBI gene name: I:fliF, UniPort gene names: I:fliF,	I:flagellar M-ring protein FliF,	I:Flagellar M-ring protein,	GATGAAAAGCTTGCAAAAAAAATGAGAGCAATTCTTGTCAGAGAAGAGCTTGTGCCCGTTC	1.66154		......((((((((.............))))(((((....)))))..))))..........	UGAAAAGC	UUGCAAAAAAAAUGAGAGCAA	((((.............))))	AAAAAAAAUGAGA	UUCUUGUCAGAG
chr	302405	-	1559.62	primary, internal,	P:BB_0292, I:BB_0291,	NCBI locus tag: P:BB_RS01450, I:BB_RS01445, NCBI gene name: P:fliE, I:fliF, UniPort gene names: P:fliE, I:fliF,	P:flagellar hook-basal body complex protein FliE, I:flagellar M-ring protein FliF,	P:Flagellar hook-basal body complex protein FliE, I:Flagellar M-ring protein,	CAAAAGGAATCTTCAAAAAAGCTAGTACGGTTCAGAAAATAGCCTTAGGATTGATTATTTT	2.31267	99	.......((((((.......((((...............))))...)))))).........	AAAAGGAA	UCUUCAAAAAAGCUAGUACGGUUCAGAAAAUAGCCUUAGGA	((((.......((((...............))))...))))	GUACGGUUCAGAAAA	UUGAUUAUUUU
chr	302538	-	2499.94	internal,	I:BB_0292,	NCBI locus tag: I:BB_RS01450, NCBI gene name: I:fliE, UniPort gene names: I:fliE,	I:flagellar hook-basal body complex protein FliE,	I:Flagellar hook-basal body complex protein FliE,	TAAGGCGAATATGAATTTAAGCATTTTAAAGGCTGTTGTTGAGAGAGGTGTGAAGGCTTAT	1.13059		...(((((...........(((.........))).))))).....((((......))))..	UAAGGCG	AAUAUGAAUUUAAGCAUUUUAAAGGCUGU	(...........(((.........))).)	AUUUUAAAG	UGUUGAGAGAGG
chr	303228	-	1372.4	internal,	I:BB_0293,	NCBI locus tag: I:BB_RS01455, NCBI gene name: I:flgC, UniPort gene names: I:flgC,	I:flagellar basal body rod protein FlgC,	I:Flagellar basal-body rod protein FlgC,	CAACGGGATTAACAGCACAAAGGTTAAGGATTGATGTTATTTCTAATAACATTGCAAATGT	1.39046		........(((((.........))))).....(((((((((...)))))))))........	AGGAUUGA	UGUUAUUUCUAAUAACA	(((((((...)))))))	UCU	UUGCAAAUGU
chr	303528	-	3800.18	internal,	I:BB_0294,	NCBI locus tag: I:BB_RS01460, NCBI gene name: I:flgB, UniPort gene names: I:flgB,	I:flagellar basal body rod protein FlgB,	I:Flagellar basal body rod protein FlgB,	GAAGATAAAAATGATTTAAACTTAATTAAATCTAGTGATAAGCACCTGTCTGGGTTTAAAA	1.12413		..(((((.....(((((((......)))))))..(((.....))).)))))..........	AUAAAAAU	GAUUUAAACUUAAUUAAAUC	(((((((......)))))))	ACUUAA	UAGUGAUAAGCA
chr	303707	-	1285.34	primary, internal,	P:BB_0295, I:BB_0294,	NCBI locus tag: P:BB_RS01465, I:BB_RS01460, NCBI gene name: P:hslU, I:flgB, UniPort gene names: P:hslU, I:flgB,	P:HslU--HslV peptidase ATPase subunit, I:flagellar basal body rod protein FlgB,	P:ATP-dependent protease ATPase subunit HslU (Unfoldase HslU), I:Flagellar basal body rod protein FlgB,	ATGAGGGAGGTTTCAATTTGAATGATTTTGAAAGATCTGTAGATTTTTCACATAGGTATTT	1.3876	67	.(((((....))))).............(((((((((....)))))))))...........	A	UGAGGGAGGUUUCA	(((((....)))))	GAGG	AUUUGAAUGAUU
chr	307402	-	1288.55	internal,	I:BB_0299,	NCBI locus tag: I:BB_RS01485, NCBI gene name: I:ftsZ, UniPort gene names: I:ftsZ,	I:cell division protein FtsZ,	I:Cell division protein FtsZ,	AATGCTCCTTCTGGATCTTATGAGCAACAAGATTCTTCTTTTGCGGCAAAGTCCAAAAATG	1.11637		..((((((....)))........(((((((((...))))))))).))).............	AUGAGCAA	CAAGAUUCUUCUU	(((((...)))))	UUC	UUGCGGCAAAGU
chr	308069	-	1983.4	internal,	I:BB_0299,	NCBI locus tag: I:BB_RS01485, NCBI gene name: I:ftsZ, UniPort gene names: I:ftsZ,	I:cell division protein FtsZ,	I:Cell division protein FtsZ,	TGGTATTTTAACAGTTGGAGTTGTAACAAAGCCTTTTAAGTTTGAAGGTCCTAAGAAGTTG	1.38852		..............(((.........))).((((((.......))))))............	UAACAAAG	CCUUUUAAGUUUGAAGG	(((((.......)))))	UAAGUUU	UCCUAAGAAGUU
chr	308247	-	43391.8	primary, internal,	P:SR0220, I:BB_0299,	NCBI locus tag: P:n/a, I:BB_RS01485, NCBI gene name: P:n/a, I:ftsZ, UniPort gene names: P:n/a, I:ftsZ,	P:n/a, I:cell division protein FtsZ,	P:n/a, I:Cell division protein FtsZ,	TTACAGCAGGGCTTGGTGCTGGGGGAAAGCCTGAGATTGGACAAGCTGCAGCAGAGGAAGA	1.0385		...(((((........))))).(((....))).............................	UUA	CAGCAGGGCUUGGUGCUG	(((((........)))))	GGGCUUGG	GGGGAAAGCCUG
chr	308420	-	2117.99	primary, internal,	P:SR0221, I:BB_0299,	NCBI locus tag: P:n/a, I:BB_RS01485, NCBI gene name: P:n/a, I:ftsZ, UniPort gene names: P:n/a, I:ftsZ,	P:n/a, I:cell division protein FtsZ,	P:n/a, I:Cell division protein FtsZ,	TACTACAAATCCTACAATTCTTAAGGTGATTGGTGCGGGCGGAGGAGGTAGTAATGCTGTT	1.00861		.........((((.(((((........)))))..........))))((((....))))...	AAAUCCUA	CAAUUCUUAAGGUGAUUG	(((((........)))))	CUUAAGGU	GUGCGGGCGGAG
chr	308654	-	7794.42	internal,	I:BB_0300,	NCBI locus tag: I:BB_RS01490, NCBI gene name: I:ftsA, UniPort gene names: I:ftsA,	I:cell division protein FtsA,	I:Cell division protein FtsA,	TGGAGAAGAGCATATAGACCCCAAGTTTTCTTCAGCTCTTGGTCTTGTTCTTTATAAGCAC	4.64353		....((((((((...(((((....................)))))))))))))........	GAGAAGAG	CAUAUAGACCCCAAGUUUUCUUCAGCUCUUGGUCUUG	((...(((((....................)))))))	CCAAGUUUUCUUCAGCUCUU	UUCUUUAUAAGC
chr	308774	-	1142.35	internal,	I:BB_0300,	NCBI locus tag: I:BB_RS01490, NCBI gene name: I:ftsA, UniPort gene names: I:ftsA,	I:cell division protein FtsA,	I:Cell division protein FtsA,	AATTAATGGTGGAATAGTTTTAACAGGCGGAGGAGCTTTATTCCCAGGCATTTCTAATTTA	1.02667		..........(((((((........(((......)))))))))).................	UGGUGGAA	UAGUUUUAACAGGCGGAGGAGCUUUA	(((........(((......))))))	GGAGGA	UUCCCAGGCAUU
chr	309315	-	7781.41	internal,	I:BB_0300,	NCBI locus tag: I:BB_RS01490, NCBI gene name: I:ftsA, UniPort gene names: I:ftsA,	I:cell division protein FtsA,	I:Cell division protein FtsA,	CCCATATAAAAAATCCAATAGATATGATGGGTATTCGTCTTGAAGGAGAGGTGCACATTAT	1.58981		.......................((((((.((((((((((...)))))).)))).))))))	GAUGGGUA	UUCGUCUUGAAGGAGAGG	(((((((...)))))).)	UGA	UGCACAUUAU
chr	309567	-	1688.51	internal,	I:BB_0300,	NCBI locus tag: I:BB_RS01490, NCBI gene name: I:ftsA, UniPort gene names: I:ftsA,	I:cell division protein FtsA,	I:Cell division protein FtsA,	ATTCAATATCTAATTCTATTGAGGCTGCAGAGCTCATCTCAGGATGTGACATTACATCACT	1.53762		..((((((........))))))((((....))))........((((((....))))))...	UCUAUUGA	GGCUGCAGAGCU	((((....))))	GCAG	CAUCUCAGGAUG
chr	309858	-	1472.56	internal,	I:BB_0301,	NCBI locus tag: I:BB_RS01495, NCBI gene name: I:n/a, UniPort gene names: I:n/a,	I:cell division protein FtsQ/DivIB,	I:DivIB,	TTGATAACAGTTGATATGAATTTAATGGATGTGATGCATAAAGTGTTTCTTGCGGTTAATT	1.01472		......((((((((.......)))))...)))..((((............)))).......	UUGAUAA	CAGUUGAUAUGAAUUUAAUGGAUG	(((((((.......)))))...))	UAUGAAU	UGAUGCAUAAAG
chr	310276	-	3879.64	internal,	I:BB_0301,	NCBI locus tag: I:BB_RS01495, NCBI gene name: I:n/a, UniPort gene names: I:n/a,	I:cell division protein FtsQ/DivIB,	I:DivIB,	TAATGTTAGAATATATGAGGAGAATCTTAAAAAAGATTTAAGGGTAAAGAATGTTAAAGTT	1.04253		.........(((((.......(((((((....)))))))...........)))))......	UGUUAGAA	UAUAUGAGGAGAAUCUUAAAAAAGAUUUAAGGGUAAAGAAUG	(((.......(((((((....)))))))...........)))	AAAA	UUAAAGUU
chr	311488	+	2261.26	antisense,	A:BB_0302,	NCBI locus tag: A:BB_RS01500, NCBI gene name: A:ftsW, UniPort gene names: A:ftsW,	A:putative lipid II flippase FtsW,	A:Probable peptidoglycan glycosyltransferase FtsW, PGT, EC 2.4.1.129 (Cell division protein FtsW) (Cell wall polymerase) (Peptidoglycan polymerase, PG polymerase),	TTTTAAAAAATTTAAAGAAATCCTTTCAAAAACAAGAAAAACCATAAAACTTAAAAAAAGA	1.10016		.......................((((........))))......................	AGAAAUCC	UUUCAAAAACAAGAAA	((((........))))	AAAAACAA	AACCAUAAAACU
chr	311588	-	4052.35	primary, internal,	P:BB_0303, I:BB_0302,	NCBI locus tag: P:BB_RS01505, I:BB_RS01500, NCBI gene name: P:n/a, I:ftsW, UniPort gene names: P:mraY, I:ftsW,	P:phospho-N-acetylmuramoyl-pentapeptide-transferase, I:putative lipid II flippase FtsW,	P:Phospho-N-acetylmuramoyl-pentapeptide-transferase, EC 2.7.8.13 (UDP-MurNAc-pentapeptide phosphotransferase), I:Probable peptidoglycan glycosyltransferase FtsW, PGT, EC 2.4.1.129 (Cell division protein FtsW) (Cell wall polymerase) (Peptidoglycan polymerase, PG polymerase),	AATTCACTTAGGACATGTTATTTGCTTGTTTTGCTGCTATTGGTAGCCTATGGCCTTGTAG	1.03502	72	.........(((.((((...............((((((...)))))).)))).))).....	UUAGGACA	UGUUAUUUGCUUGUUUUGCUGCUAUUGGUAGCCUA	((...............((((((...)))))).))	AUU	UGGCCUUGUAG
chr	311762	-	1230.21	internal,	I:BB_0303,	NCBI locus tag: I:BB_RS01505, NCBI gene name: I:n/a, UniPort gene names: I:mraY,	I:phospho-N-acetylmuramoyl-pentapeptide-transferase,	I:Phospho-N-acetylmuramoyl-pentapeptide-transferase, EC 2.7.8.13 (UDP-MurNAc-pentapeptide phosphotransferase),	TACAAAAAAACTAAAAAAAGAGTATTTAAAATGGCTCCACTTCATCATCATTTTGAAGAAC	1.64661		.........(((........))).((((((((((.............))))))))))....	GUAUUUAA	AAUGGCUCCACUUCAUCAUCAUU	(((((.............)))))	CUCCACUUCAUCA	UUGAAGAAC
chr	311992	-	22006.9	primary, internal,	P:SR0224, I:BB_0303,	NCBI locus tag: P:n/a, I:BB_RS01505, NCBI gene name: P:n/a, I:n/a, UniPort gene names: P:n/a, I:mraY,	P:n/a, I:phospho-N-acetylmuramoyl-pentapeptide-transferase,	P:n/a, I:Phospho-N-acetylmuramoyl-pentapeptide-transferase, EC 2.7.8.13 (UDP-MurNAc-pentapeptide phosphotransferase),	AAGGTTCTGAAGAGCTTGTAATATTTCTTGGGGCCTTGCTTGGGGGTAGTTTTGGATTTTT	1.44891		.((((((....))))))....(((((((..((((...))))))))))).............	UUGUAAUA	UUUCUUGGGGCCUUGCUUGGGGG	(((((..((((...)))))))))	CUU	UAGUUUUGGAUU
chr	312754	-	4519.56	internal,	I:BB_0304,	NCBI locus tag: I:BB_RS01510, NCBI gene name: I:n/a, UniPort gene names: I:murF,	I:UDP-N-acetylmuramoyl-tripeptide--D-alanyl-D-alanine ligase,	I:UDP-N-acetylmuramoyl-tripeptide--D-alanyl-D-alanine ligase, EC 6.3.2.10 (D-alanyl-D-alanine-adding enzyme) (UDP-MurNAc-pentapeptide synthetase),	GGAACCTTCAGTTTTTATTGTCATTAAGGGCTCAAGGTTTAACAGGCTTGAGAGAATTTTA	3.27407		.(((((((.((((((((.......)))))))).))))))).....................	GGAA	CCUUCAGUUUUUAUUGUCAUUAAGGGCUCAAGG	((((.((((((((.......)))))))).))))	UUGUCAU	UUUAACAGGCUU
chr	319210	-	1290.15	internal,	I:BB_0312,	NCBI locus tag: I:BB_RS01545, NCBI gene name: I:n/a, UniPort gene names: I:n/a,	I:chemotaxis protein CheW,	I:Purine-binding chemotaxis protein,	TACAAACTTTAGATAGAAAATATATATCTGGAGTTGTAAAGCTTGACGAGGCTGATAATCT	2.82799		(((.(((((((((((.........)))))))))))))).(((((....)))))........	AGUUGUAA	AGCUUGACGAGGCU	(((((....)))))	GACG	GAUAAUCU
chr	324719	-	2144.4	internal,	I:BB_0318,	NCBI locus tag: I:BB_RS01575, NCBI gene name: I:n/a, UniPort gene names: I:n/a,	I:sugar ABC transporter ATP-binding protein,	I:Uncharacterized ABC transporter ATP-binding protein BB_0318,	AGAGAATGCAAAAATAATTATTTTTGATGAGAGTGCTGCTTATTTTTCTCAAAAAGAAGCA	1.43623		.(((((..(((((((....)))))))(((((.......)))))..)))))...........	UAUUUUUG	AUGAGAGUGCUGCUUAU	(((((.......)))))	AGUGCUG	UUUUCUCAAAAA
chr	325096	-	1212.2	internal,	I:BB_0318,	NCBI locus tag: I:BB_RS01575, NCBI gene name: I:n/a, UniPort gene names: I:n/a,	I:sugar ABC transporter ATP-binding protein,	I:Uncharacterized ABC transporter ATP-binding protein BB_0318,	ATTTTTACAGTAGTTGGTAAAAATGGAGAAGGAAAGAGCACTCTAGCCAAGATTATTGCCG	1.78216		.......(((((((((((.....(((((............))))))))..))))))))...	UACAGUAG	UUGGUAAAAAUGGAGAAGGAAAGAGCACUCUAGCCAAGA	(((((.....(((((............))))))))..))	AAGGAAAGAGCA	UUAUUGCCG
chr	326431	-	4270.79	orphan		NCBI locus tag: NCBI gene name: UniPort gene names:			AAATTTGGGTTGAGAATTTTTTGCCAAAATTTTATCGTAAGGGGGAAAAATGCGCTCTTCA	1.03928		......((((.....((((((((((................))))))))))..))))....	GUUGAGAA	UUUUUUGCCAAAAUUUUAUCGUAAGGGGGAAAAA	(((((((((................)))))))))	AAAAUUUUAUCGUAAG	UGCGCUCUUCA
chr	327010	-	1672.9	internal,	I:BB_0322,	NCBI locus tag: I:BB_RS01590, NCBI gene name: I:n/a, UniPort gene names: I:n/a,	I:n/a,	I:Uncharacterized protein,	CAAAATGGAGCCTGGAAGATAAAAATTATAAATTTGGTAACAGGGTTGATATGATTAAAAA	1.12278		.......................(((((((..((((....)))).....))))))).....	AAAAAUUA	UAAAUUUGGUAACAGGGUUGAUA	((..((((....)))).....))	GUAA	UGAUUAAAAA
chr	327317	-	1069.3	primary, internal,	P:SR0231, I:BB_0322,	NCBI locus tag: P:n/a, I:BB_RS01590, NCBI gene name: P:n/a, I:n/a, UniPort gene names: P:n/a, I:n/a,	P:n/a, I:n/a,	P:n/a, I:Uncharacterized protein,	GATTATTTTAATAATTGTTTTATTAATGTTTACAAGGGTAGCATCAGACATATTAATAAAA	1.72392		((((((....))))))..(((((((((((((((....))))........))))))))))).	UAUUAAUG	UUUACAAGGGUAGCAUCAGACA	(((((....))))........)	AAGG	UAUUAAUAAAA
chr	327675	-	2718.38	primary, internal,	P:SR0232, I:BB_0322,	NCBI locus tag: P:n/a, I:BB_RS01590, NCBI gene name: P:n/a, I:n/a, UniPort gene names: P:n/a, I:n/a,	P:n/a, I:n/a,	P:n/a, I:Uncharacterized protein,	GGCAGTTGTAAAAGAAATAGAAGGTAGAGTTAGTGTTGTTAGAAATACATTTCCCGTTAAG	1.06139		.............(((((..............(((((......))))))))))........	AAAAGAAA	UAGAAGGUAGAGUUAGUGUUGUUAGAAAUACA	(..............(((((......))))))	GUUAGA	UUUCCCGUUAAG
chr	327998	+	9200.84	orphan		NCBI locus tag: NCBI gene name: UniPort gene names:			AAAATAGTAAAAGTAAGAACTTTAATATTTATAGGTTCTTACTTTAAAGATTAATAGAAGC	7.31427		.........(((((((((((((..........)))))))))))))................	AAAAGUAA	GAACUUUAAUAUUUAUAGGUUC	((((((..........))))))	UAAUAUUUAU	UUACUUUAAAGA
chr	328310	+	1651.56	internal,	I:BB_0323,	NCBI locus tag: I:BB_RS01595, NCBI gene name: I:n/a, UniPort gene names: I:n/a,	I:LysM peptidoglycan-binding domain-containing protein,	I:LysM domain protein,	GCAATGAAACAAAGTTTTTCCAAAAAAAAAGCAATAGAAGGAAATGAAATTGCTCTAAAAG	1.12501		(((((...........(((((..................)))))....)))))........	ACAAAGUU	UUUCCAAAAAAAAAGCAAUAGAAGGAAA	(((((..................)))))	AAAAAAAAAGCAAUAGAA	UGAAAUUGCUCU
chr	328531	+	2390.82	internal,	I:BB_0323,	NCBI locus tag: I:BB_RS01595, NCBI gene name: I:n/a, UniPort gene names: I:n/a,	I:LysM peptidoglycan-binding domain-containing protein,	I:LysM domain protein,	TGAAGCAACAAGAAAATATAAAAATTACGATCTTGATAATGCCCTTGACATGTATAGCAAG	1.09542		....(((.(((((.................)))))....))).((((..........))))	UGAAGCAA	CAAGAAAAUAUAAAAAUUACGAUCUUG	(((((.................)))))	AAAUAUAAAAAUUACGA	AUAAUGCCCUUG
chr	329209	+	8204.42	primary,	P:BB_0323,	NCBI locus tag: P:BB_RS01595, NCBI gene name: P:n/a, UniPort gene names: P:n/a,	P:LysM peptidoglycan-binding domain-containing protein,	P:LysM domain protein,	CAAATAAGCAAAAACAATCATAAAGCAAGGCTTTAAAAAGCCTTGCTTTCTTATTTTATAT	1.53144	44	.(((((((.............((((((((((((....))))))))))))))))))).....	CAAAUAA	GCAAAAACAAUCAUAAAGCAAGGCUUUAAAAAGCCUUGCUUUC	(.............((((((((((((....)))))))))))))	UAAA	UUAUUUUAUAU
chr	329331	-	1791.88	antisense,	A:BB_0324,	NCBI locus tag: A:BB_RS01600, NCBI gene name: A:bamD, UniPort gene names: A:n/a,	A:outer membrane protein assembly factor BamD,	A:Uncharacterized protein,	ATTGACAGCTTTTTGAGCTTCTCTAAGATAAACTCCATAAGGAGTTTCTTTTGTTAATTTT	undefined		(((((((((((...)))))..........(((((((....))))))).....))))))...	UGACAGCU	UUUUGAGCUUCUCUAAGAUAAACUCCAUAAGGAGUUUCUUUUG	(...)))))..........(((((((....))))))).....)	AUAA	UUAAUUUU
chr	329752	+	2856.55	antisense,	A:BB_0325,	NCBI locus tag: A:BB_RS01605, NCBI gene name: A:n/a, UniPort gene names: A:n/a,	A:VWA domain-containing protein,	A:VWFA domain-containing protein,	CTTTATAAACAATAGACCCTCTTGGATACTCATGAGGAGGTGCATCTCCTATAACAATAAT	2.41044		..................................((((((....))))))...........	ACUCAUGA	GGAGGUGCAUCUCC	(((((....)))))	UGCA	UAUAACAAUAAU
chr	330405	-	1377.3	primary, internal,	P:SR0235, I:BB_0325,	NCBI locus tag: P:n/a, I:BB_RS01605, NCBI gene name: P:n/a, I:n/a, UniPort gene names: P:n/a, I:n/a,	P:n/a, I:VWA domain-containing protein,	P:n/a, I:VWFA domain-containing protein,	TTGACATCTTCCACCCCTGTTCCTAATAAAAAGTTTGGAGAAGCTTTTCATATATTGATTC	2.90276		..((((...........)))).......((((((((....)))))))).............	UAAUAAAA	AGUUUGGAGAAGCU	(((((....)))))	GGAG	UUUCAUAUAUUG
chr	331363	-	4008.44	internal,	I:BB_0326,	NCBI locus tag: I:BB_RS01610, NCBI gene name: I:n/a, UniPort gene names: I:n/a,	I:n/a,	I:Tetratricopeptide repeat domain protein,	GCGATATTCTTAGATCTTTAAATGACTTTAAGTCTGCGATATCTTCTTACAAATTGGCAAT	1.14499		..(((........))).......((((...))))(((...................)))..	CUUUAAAU	GACUUUAAGUC	((((...))))	UUA	UGCGAUAUCUUC
chr	332154	-	2419.4	internal,	I:BB_0326,	NCBI locus tag: I:BB_RS01610, NCBI gene name: I:n/a, UniPort gene names: I:n/a,	I:n/a,	I:Tetratricopeptide repeat domain protein,	GGTTATATCTTATGATCTTTACGATTATGATGCTTTAGTATTAAAGGGAGATAATTATTTT	1.01486		.....((((((((((((.....))))))(((((....))))).....))))))........	ACGAUUAU	GAUGCUUUAGUAUU	(((((....)))))	UUUA	AAAGGGAGAUAA
chr	332636	-	1103.73	internal,	I:BB_0326,	NCBI locus tag: I:BB_RS01610, NCBI gene name: I:n/a, UniPort gene names: I:n/a,	I:n/a,	I:Tetratricopeptide repeat domain protein,	TTGCCTGTAATTTATTTCAAGGCGGAAGAATTTAGCAAGCTTCAGCAAAAATTGAGCTACA	1.88055		.(((((.............)))))((((...........))))(((.........)))...	U	UGCCUGUAAUUUAUUUCAAGGCG	(((((.............)))))	GUAAUUUAUUUCA	GAAGAAUUUAGC
chr	333142	-	5820.12	primary, internal,	P:SR0239, I:BB_0326,	NCBI locus tag: P:n/a, I:BB_RS01610, NCBI gene name: P:n/a, I:n/a, UniPort gene names: P:n/a, I:n/a,	P:n/a, I:n/a,	P:n/a, I:Tetratricopeptide repeat domain protein,	TTGATTTTGACAATTTAATCAATTCCCCAGAATTAAGTTCTGAGGAGTTGATTAACAATCA	6.48863		..((((........((((((((((((.((((((...)))))).)))))))))))).)))).	UUAAUCAA	UUCCCCAGAAUUAAGUUCUGAGGAG	((((.((((((...)))))).))))	UAA	UUGAUUAACAAU
chr	333517	-	21857.8	internal,	I:BB_0326,	NCBI locus tag: I:BB_RS01610, NCBI gene name: I:n/a, UniPort gene names: I:n/a,	I:n/a,	I:Tetratricopeptide repeat domain protein,	AAAGAGAAATATTAGATAATCTTTCTAATGAAAGATTATCTAAAGAATCTTTTGGCTTAAG	19.9299		.((((((....((((((((((((((....))))))))))))))....))))))........	UUAGAUAA	UCUUUCUAAUGAAAGA	((((((....))))))	UAAU	UUAUCUAAAGAA
chr	334580	-	1817.49	primary,	P:SR0241	NCBI locus tag: P:na NCBI gene name: P:na UniPort gene names: P:na	P:na	P:na	TGTTTAATATTAGTTATTTATTGTTAGTCTTATAGAGCTTTTTGTCTTTAGTAAATAAAAT	1.31518		.............((((((((...........(((((........)))))))))))))...	GUUAUUUA	UUGUUAGUCUUAUAGAGCUUUUUGUCUUUAG	(...........(((((........))))))	CUUUUUGU	UAAAUAAAAU
chr	334827	+	12763.4	primary,	P:SR0242	NCBI locus tag: P:na NCBI gene name: P:na UniPort gene names: P:na	P:na	P:na	ATTTAAATACAAGACAAATCAAAGTAAGACAAATCAAAGTACTGGAGGCATACATATTTAA	1.03005		...((((((.............((((.............))))...........)))))).	CAAAUCAA	AGUAAGACAAAUCAAAGUACU	((((.............))))	AGACAAAUCAAAG	GGAGGCAUACAU
chr	336446	+	1362.59	internal,	I:BB_0328,	NCBI locus tag: I:BB_RS01620, NCBI gene name: I:n/a, UniPort gene names: I:n/a,	I:peptide ABC transporter substrate-binding protein,	I:Bacterial extracellular solute-binding protein, family 5,	CACCTTTATATATACCCAAATCTCATTATCTTTTCAGAAATGATAAATGGACAGGGTGGGT	1.00533		.((((........((((.....(((((......(((....)))..)))))...))))))))	AAAUCUCA	UUAUCUUUUCAGAAAUGAUAAA	((......(((....)))..))	GAAA	UGGACAGGGUGG
chr	336568	+	14458.5	primary,	P:BB_0328,	NCBI locus tag: P:BB_RS01620, NCBI gene name: P:n/a, UniPort gene names: P:n/a,	P:peptide ABC transporter substrate-binding protein,	P:Bacterial extracellular solute-binding protein, family 5,	GTAAAATAAGTAATTTTAAAATTAAGATTTAAAATTAATATCTACGGAAAGAAAATTATGA	1.60582	60	..........((((((((((.......))))))))))........................	AUAAGUAA	UUUUAAAAUUAAGAUUUAAAA	(((((((.......)))))))	AUUAAGA	UUAAUAUCUACG
chr	337234	+	1351.8	internal,	I:BB_0329,	NCBI locus tag: I:BB_RS01625, NCBI gene name: I:n/a, UniPort gene names: I:n/a,	I:peptide ABC transporter substrate-binding protein,	I:n/a,	CATGTTACCGAAAAGTATGGACAAAACTGGACAAGCCCCGAAAACATGGTGACAAGTGGTC	1.23374		..(((((((.......(((........(((.......)))....)))))))))).......	CAUGUUA	CCGAAAAGUAUGGACAAAACUGGACAAGCCCCGAAAACAUGG	((.......(((........(((.......)))....)))))	ACAAGCC	UGACAAGUGGUC
chr	338295	+	33107.4	primary,	P:BB_0329,	NCBI locus tag: P:BB_RS01625, NCBI gene name: P:n/a, UniPort gene names: P:n/a,	P:peptide ABC transporter substrate-binding protein,	P:n/a,	TTAAATAAAAATCGTCTATTATTTATTCCTTATGGACGGTTTTTATTGACTTTATTATAAA	6.86634	80	...((((((((((((((((............))))))))))))))))..............	AAUAAAAA	UCGUCUAUUAUUUAUUCCUUAUGGACGG	((((((((............))))))))	UAUUUAUUCCUU	UUUUUAUUGACU
chr	340085	-	5132.25	orphan		NCBI locus tag: NCBI gene name: UniPort gene names:			TTTTTTTGTGTAAGATTCTAAGTAAAATTATCATAGAATCTTACACATTATTTATGTATTT	2.49921		......((((((((((((((.............))))))))))))))..............	UUUUUU	UGUGUAAGAUUCUAAGUAAAAUUAUCAUAGAAUCUUACACA	((((((((((((((.............))))))))))))))	AGUAAAAUUAUCA	UUAUUUAUGUAU
chr	340136	+	5396.99	orphan		NCBI locus tag: NCBI gene name: UniPort gene names:			TAATGTGTAAGATTCTATGATAATTTTACTTAGAATCTTACACAAAAAAATTCTTCTCAAA	6.76096		...((((((((((((((.............)))))))))))))).................	AUGUGUAA	GAUUCUAUGAUAAUUUUACUUAGAAUC	(((((((.............)))))))	UGAUAAUUUUACU	UUACACAAAAAA
chr	340429	+	12155.2	internal, antisense,	I:SR0246, BB_0332, A:SR0247	NCBI locus tag: I:n/a, BB_RS01635, A:na NCBI gene name: I:n/a, n/a, A:na UniPort gene names: I:n/a, n/a, A:na	I:n/a, ABC transporter permease, A:na	I:n/a, ABC transporter, permease protein, A:na	ACCAACTTTACTGGTAATAATTTTTTTATGCTTTTTTGTAATGAGAATGGCTCCTGGAAGT	2.62724		((((.......))))..............((((((.......(((.....)))..))))))		ACCAACUUUACUGGU	((((.......))))	ACUUUAC	AAUAAUUUUUUU
chr	340446	-	4314.13	primary, antisense,	P:SR0247, A:SR0246, BB_0332,	NCBI locus tag: P:n/a, A:n/a, BB_RS01635, NCBI gene name: P:n/a, A:n/a, n/a, UniPort gene names: P:n/a, A:n/a, n/a,	P:n/a, A:n/a, ABC transporter permease,	P:n/a, A:n/a, ABC transporter, permease protein,	TTTTTCCATCAATCTTGCTTTTACTTGAGGATCAATAGGTTTTTCAGAATCAAATGGACTT	1.24073		....(((((..(((((...........))))).....(((((....)))))..)))))...	UUCCAUCA	AUCUUGCUUUUACUUGAGGAU	(((((...........)))))	GCUUUUACUUG	CAAUAGGUUUUU
chr	340625	+	15675.6	primary, internal, antisense,	P:SR0246, I:BB_0332, A:SR0247	NCBI locus tag: P:n/a, I:BB_RS01635, A:na NCBI gene name: P:n/a, I:n/a, A:na UniPort gene names: P:n/a, I:n/a, A:na	P:n/a, I:ABC transporter permease, A:na	P:n/a, I:ABC transporter, permease protein, A:na	TTGAAAAAGAAAGACCTTACAGTTAGTCAATACATAAAATTAGGATTTCCAAAATCACTTA	undefined		............(((..........)))...............(((((...))))).....	No_8nt_U_tract
chr	341331	+	1478.98	primary, internal,	P:BB_0332, I:BB_0333,	NCBI locus tag: P:BB_RS01635, I:BB_RS01640, NCBI gene name: P:n/a, I:n/a, UniPort gene names: P:n/a, I:n/a,	P:ABC transporter permease, I:ABC transporter permease subunit,	P:ABC transporter, permease protein, I:Oligopeptide transport system permease protein OppC,	GCCTTGAAAAACAAAATGAAGAAAACAATTCTAAACTAGAAAGAAGAGCTTGGTCAAGATT	1.16558	70	..(((((............((((.....))))........(((.....)))..)))))...	CAAAAUGA	AGAAAACAAUUCU	((((.....))))	AACAA	AAACUAGAAAGA
chr	341689	+	3525.66	internal,	I:BB_0333,	NCBI locus tag: I:BB_RS01640, NCBI gene name: I:n/a, UniPort gene names: I:n/a,	I:ABC transporter permease subunit,	I:Oligopeptide transport system permease protein OppC,	AATACATAAAAGAGTATATTTGCTTGGCACAGACAATCTTGGAAGAGATCTGCTTGCAAGA	1.12153		...........(((((....))))).(((((((...((((....))))))))..)))....	UUGGCACA	GACAAUCUUGGAAGAGAUC	((...((((....))))))	GGAA	UGCUUGCAAGA
chr	342082	+	1340.6	internal,	I:BB_0333,	NCBI locus tag: I:BB_RS01640, NCBI gene name: I:n/a, UniPort gene names: I:n/a,	I:ABC transporter permease subunit,	I:Oligopeptide transport system permease protein OppC,	AAGAATAATCTTAAAACACTTGATCCCTAATAGCATTGGAATGATAGTTATATTCACAACA	undefined		......................................(((((.......)))))......	No_8nt_U_tract
chr	342863	+	2589.57	internal,	I:BB_0334,	NCBI locus tag: I:BB_RS01645, NCBI gene name: I:n/a, UniPort gene names: I:n/a,	I:ABC transporter ATP-binding protein,	I:Oligopeptide transport ATP-binding protein OppD,	GAGGAATGAGACAAAGAGTTATGATTGCCATGGCTCTTAGCTGTCATCCATCCTTATTAAT	2.96022		(((((....((((((((((((((.....))))))))))...)))).....)))))......	GA	GGAAUGAGACAAAGAGUUAUGAUUGCCAUGGCUCUUAGCUGUCAUCCAUCC	(((....((((((((((((((.....))))))))))...)))).....)))	AUUGC	UUAUUAAU
chr	344522	-	1583.34	internal,	I:BB_0336,	NCBI locus tag: I:BB_RS01655, NCBI gene name: I:n/a, UniPort gene names: I:n/a,	I:n/a,	I:n/a,	AATGAGGATTTAATCCCATTTTCTAAAATTGAGATCGCTAAAGAGAAGTCCAGCTATATTT	3.87366		.....((((...)))).....(((.......)))..(((............))).......	AAUGA	GGAUUUAAUCC	((((...))))	UUA	CAUUUUCUAAAA
chr	344905	-	8458.96	primary, internal,	P:SR0249, I:BB_0336,	NCBI locus tag: P:n/a, I:BB_RS01655, NCBI gene name: P:n/a, I:n/a, UniPort gene names: P:n/a, I:n/a,	P:n/a, I:n/a,	P:n/a, I:n/a,	TATAATCTATGAAAGAAAGGTGTTTGTATTTATTGGTTTTTGTAGCTTTATGTGTTAACAA	2.08489		......(((((((((.....................))))))))).....(((....))).	AUAAUCUA	UGAAAGAAAGGUGUUUGUAUUUAUUGGUUUUUG	((((((.....................))))))	AAAGGUGUUUGUAUUUAUUGG	UAGCUUUAUGUG
chr	345182	+	1459.36	internal,	I:BB_0337,	NCBI locus tag: I:BB_RS01660, NCBI gene name: I:eno, UniPort gene names: I:eno,	I:phosphopyruvate hydratase,	I:Enolase, EC 4.2.1.11 (2-phospho-D-glycerate hydro-lyase) (2-phosphoglycerate dehydratase),	GCTGATGTCATTTTAGAAGATGGAACTTACGGAAGAGCTGCCGTACCATCAGGTGCATCAA	1.02476		..((((((..........(((((....(((((........))))))))))....)))))).	UUAGAAGA	UGGAACUUACGGAAGAGCUGCCGUACCA	(((....(((((........))))))))	AAGAGCUG	UCAGGUGCAUCA
chr	345698	+	1711.37	internal,	I:BB_0337,	NCBI locus tag: I:BB_RS01660, NCBI gene name: I:eno, UniPort gene names: I:eno,	I:phosphopyruvate hydratase,	I:Enolase, EC 4.2.1.11 (2-phospho-D-glycerate hydro-lyase) (2-phosphoglycerate dehydratase),	GGCAAAGGGTATGCAACTTCTGTTGGAGATGAAGGGGGATTTGCTCCAAATTTGAAATCAA	1.64709		..(((((((...(((((((((.(((....))))))))...)))))))...)))).......	GGCAA	AGGGUAUGCAACUUCUGUUGGAGAUGAAGGGGGAUUUGCUCCAAAU	((((...(((((((((.(((....))))))))...)))))))...)	GAGA	UUGAAAUCAA
chr	346152	-	1859.41	antisense,	A:BB_0337,	NCBI locus tag: A:BB_RS01660, NCBI gene name: A:eno, UniPort gene names: A:eno,	A:phosphopyruvate hydratase,	A:Enolase, EC 4.2.1.11 (2-phospho-D-glycerate hydro-lyase) (2-phosphoglycerate dehydratase),	AGCTATTGTTGTATCTTCTGTTTCTCCCGATCTGTGAGAGACTATTGCTGTGTAACCCGCT	1.11442		(((................(((((((.........)))))))....)))............	UAUCUUCU	GUUUCUCCCGAUCUGUGAGAGAC	(((((((.........)))))))	CCGAUCUGU	UAUUGCUGUGUA
chr	346365	-	12840.4	primary, antisense,	P:BB_0338, A:BB_0337,	NCBI locus tag: P:BB_RS01665, A:BB_RS01660, NCBI gene name: P:rpsI, A:eno, UniPort gene names: P:rpsI, A:eno,	P:30S ribosomal protein S9, A:phosphopyruvate hydratase,	P:30S ribosomal protein S9, A:Enolase, EC 4.2.1.11 (2-phospho-D-glycerate hydro-lyase) (2-phosphoglycerate dehydratase),	CATTTTACATTTTTATTTAATTAAAAAAAATCCCTTTTACAGGGATTTGATTTATTTTTGT	5.88206	66	...........................((((((((.....)))))))).............	AAAAAAAA	UCCCUUUUACAGGGA	(((((.....)))))	UUUAC	UUUGAUUUAUUU
chr	346389	+	69154.2	primary, antisense,	P:BB_0337, A:BB_0338,	NCBI locus tag: P:BB_RS01660, A:BB_RS01665, NCBI gene name: P:eno, A:rpsI, UniPort gene names: P:eno, A:rpsI,	P:phosphopyruvate hydratase, A:30S ribosomal protein S9,	P:Enolase, EC 4.2.1.11 (2-phospho-D-glycerate hydro-lyase) (2-phosphoglycerate dehydratase), A:30S ribosomal protein S9,	TCTTTTATTCTATTAAACAAAAATAAATCAAATCCCTGTAAAAGGGATTTTTTTTAATTAA	14.2386	25	.............................((((((((.....))))))))...........	AAAUCAAA	UCCCUGUAAAAGGGA	(((((.....)))))	GUAAA	UUUUUUUUAAUU
chr	346579	-	10628.1	internal,	I:BB_0338,	NCBI locus tag: I:BB_RS01665, NCBI gene name: I:rpsI, UniPort gene names: I:rpsI,	I:30S ribosomal protein S9,	I:30S ribosomal protein S9,	TAATGTTTATGGGGGAGGGATTTCAGGTCAATCAGGGGCAATAAGGCACGGCATTTCAAGA	1.03649		.((((((..(((((......))))).(((.......)))..........))))))......	GGAUUUCA	GGUCAAUCAGGGGC	.(((.......)))	AAUCAGG	AAUAAGGCACGG
chr	346881	-	3307.18	internal,	I:BB_0339,	NCBI locus tag: I:BB_RS01670, NCBI gene name: I:rplM, UniPort gene names: I:rplM,	I:50S ribosomal protein L13,	I:50S ribosomal protein L13,	TTTTTAGAAATTTAAAAGTCTTTTCTGGTTCAGAGCATACTCTTAAAGCTCAAAATCCTAT	2.19235		...(((((((...........)))))))....((((...........))))..........	CUGGUUCA	GAGCAUACUCUUAAAGCUC	((((...........))))	AUACUCUUAAA	AAAAUCCUAU
chr	347079	-	2185.43	internal,	I:BB_0339,	NCBI locus tag: I:BB_RS01670, NCBI gene name: I:rplM, UniPort gene names: I:rplM,	I:50S ribosomal protein L13,	I:50S ribosomal protein L13,	ACAATGTTATCATTATTAATGCTTCTAAAGTTAAGCTGACGGGGAAAAAATATCAACAAAA	1.03785		....(((((...........((((........)))))))))....................	ACAA	UGUUAUCAUUAUUAAUGCUUCUAAAGUUAAGCUGACG	(((((...........((((........)))))))))	CUAAAGUU	GGGAAAAAAUAU
chr	347253	-	2704.38	primary, internal,	P:BB_0340, I:BB_0339,	NCBI locus tag: P:BB_RS01675, I:BB_RS01670, NCBI gene name: P:n/a, I:rplM, UniPort gene names: P:n/a, I:rplM,	P:n/a, I:50S ribosomal protein L13,	P:Uncharacterized protein BB_0340, I:50S ribosomal protein L13,	TTATGAATAAAATAACCAATAATGATACGATTTGGATCAAGCCAAAGACTGTTGAGAAAAA	1.02375	98	................(((((.........(((((......)))))...))))).......	AUAACCAA	UAAUGAUACGAUUUGGAUCAAGCCAAAGACUG	((.........(((((......)))))...))	AUCAAG	UUGAGAAAAA
chr	351207	-	3079.62	internal,	I:BB_0343,	NCBI locus tag: I:BB_RS01690, NCBI gene name: I:gatC, UniPort gene names: I:gatC,	I:Asp-tRNA(Asn)/Glu-tRNA(Gln) amidotransferase subunit GatC,	I:Glutamyl-tRNA(Gln) amidotransferase subunit C, Glu-ADT subunit C, EC 6.3.5.-,	TATTTCAAAATTTGAGAAAGTTATTAAATTGGTTAATAAAATTTCAAATTTTGAGGTTCAA	2.59948		.((((((((((((((((...(((((((.....)))))))..))))))))))))))))....	AAUUUGAG	AAAGUUAUUAAAUUGGUUAAUAAAAU	(...(((((((.....)))))))..)	AUUGG	UUCAAAUUUUGA
chr	352878	-	3983.92	internal,	I:BB_0344,	NCBI locus tag: I:BB_RS01695, NCBI gene name: I:n/a, UniPort gene names: I:n/a,	I:ATP-dependent helicase,	I:DNA helicase, EC 3.6.4.12,	TTATGAGGAAGAGAAAGCTAAAAATAATGCTTTTGATTTCTCAGATCTTATTATTAAGCCT	4.22114		...(((((((..((((((..........))))))..)))))))..................	AGGAAGAG	AAAGCUAAAAAUAAUGCUUU	(((((..........)))))	UAAAAAUAAU	UGAUUUCUCAGA
chr	355257	-	2969.93	internal,	I:BB_0346,	NCBI locus tag: I:BB_RS01705, NCBI gene name: I:n/a, UniPort gene names: I:n/a,	I:outer membrane lipoprotein carrier protein LolA,	I:Export chaperone,	GTTCATAGAATGATAAAAACAATACTTTTATTAGTTTTGTATCCTGTTGTTGTGTTTTCTC	2.35982		....((((((((((((((.......))))))).))))))).....................	UAGAAUGA	UAAAAACAAUACUUUUA	(((((.......)))))	ACAAUAC	UUAGUUUUGUAU
chr	357055	+	1799.32	primary, internal,	P:SR0253, I:BB_0348,	NCBI locus tag: P:n/a, I:BB_RS01715, NCBI gene name: P:n/a, I:pyk, UniPort gene names: P:n/a, I:pyk,	P:n/a, I:pyruvate kinase,	P:n/a, I:Pyruvate kinase, PK, EC 2.7.1.40,	TTATGATTTCAAAGTTAACAAAAATTGTAGCAACAATATCTGATCTTAGATGCGAACCAGA	1.06693		.((((((((............))))))))(((......((((....)))))))........	UUA	UGAUUUCAAAGUUAACAAAAAUUG	((((((............))))))	CAAAGUUAACAA	UAGCAACAAUAU
chr	358519	-	2551.77	primary, antisense,	P:SR0254, A:BB_0349,	NCBI locus tag: P:n/a, A:BB_RS01720, NCBI gene name: P:n/a, A:amrB, UniPort gene names: P:n/a, A:n/a,	P:n/a, A:AmmeMemoRadiSam system protein B,	P:n/a, A:Uncharacterized protein,	AAAAAAACTCATAGCTCCCATAACTTGTTAGGAGGGCTTTGTGAGTTTTTTTTTCTTCCAA	12.7191		((((((((((((((((.......(((.....)))))))..)))))))))))).........	AAAAAAA	CUCAUAGCUCCCAUAACUUGUUAGGAGGGCUUUGUGAG	(((((((((.......(((.....)))))))..)))))	GUUAG	UUUUUUUUUCUU
chr	358571	+	12502.9	internal, antisense,	I:BB_0349, A:SR0254	NCBI locus tag: I:BB_RS01720, A:na NCBI gene name: I:amrB, A:na UniPort gene names: I:n/a, A:na	I:AmmeMemoRadiSam system protein B, A:na	I:Uncharacterized protein, A:na	AAAACTCACAAAGCCCTCCTAACAAGTTATGGGAGCTATGAGTTTTTTTTAAAAAATGAAT	8.39381		((((((((...(((..(((((........)))))))).))))))))...............	AAAA	CUCACAAAGCCCUCCUAACAAGUUAUGGGAGCUAUGAG	((((...(((..(((((........)))))))).))))	ACAAGUUA	UUUUUUUUAAAA
chr	359558	-	1107.83	internal,	I:BB_0351,	NCBI locus tag: I:BB_RS01730, NCBI gene name: I:n/a, UniPort gene names: I:n/a,	I:n/a,	I:Uncharacterized protein,	AACAATTTAAACTTTGGAGGTATGATGAAAAATATTTTGGGTAGTTTAGCTTTATTTTTAA	1.90779		......(((((((...(((((((........)))))))....)))))))............	AAUUUAAA	CUUUGGAGGUAUGAUGAAAAAUAUUUUGGGUAG	((...(((((((........)))))))....))	GAUGAAAA	UUUAGCUUUAUU
chr	360861	-	19525.2	internal,	I:BB_0351,	NCBI locus tag: I:BB_RS01730, NCBI gene name: I:n/a, UniPort gene names: I:n/a,	I:n/a,	I:Uncharacterized protein,	ATTTCTTTATAATTTTTATAAAATTTTTTCTCCCTTAAGGCCATTTGCACAAAGATATAAA	1.54206		.....((((((.....)))))).......................................	AUUUC	UUUAUAAUUUUUAUAAA	((((((.....))))))	AUUUU	AUUUUUUCUCCC
chr	361091	-	1065.2	orphan		NCBI locus tag: NCBI gene name: UniPort gene names:			ATATTAATTTCCATGCTTAATTGGAAATTAGAGTAAGGTGGCTTAAGAGCTTTTAGGGGGA	1.8178		...((((((((((........))))))))))........((((....))))..........	AUAUUAA	UUUCCAUGCUUAAUUGGAAA	((((((........))))))	UGCUUAAU	UUAGAGUAAGGU
chr	364341	-	6331.88	internal,	I:BB_0354,	NCBI locus tag: I:BB_RS01745, NCBI gene name: I:n/a, UniPort gene names: I:n/a,	I:n/a,	I:Uncharacterized protein,	TGTTTTTAATCTTATTTTTTCAAATAGTTTTGCAATATTTCTTTATCCTATTTTTATTATA	1.74069		.....................((((((....................))))))........	UUUUUUCA	AAUAGUUUUGCAAUAUUUCUUUAUCCUAUU	(((((....................)))))	UUUUGCAAUAUUUCUUUAUC	UUUAUUAUA
chr	364589	-	1044.69	internal,	I:BB_0354,	NCBI locus tag: I:BB_RS01745, NCBI gene name: I:n/a, UniPort gene names: I:n/a,	I:n/a,	I:Uncharacterized protein,	AATGGAGTTTTAATCGTTTCGGAGAATGACAAAGGGGATAAAGGTTTTTCTTACCAATCAA	1.17246		..(((........((((((....))))))..(((((((.......))))))).))).....	AUGACAAA	GGGGAUAAAGGUUUUUC	(((((.......)))))	UAAAGGU	UUACCAAUCAA
chr	364897	-	2055.65	internal,	I:BB_0354,	NCBI locus tag: I:BB_RS01745, NCBI gene name: I:n/a, UniPort gene names: I:n/a,	I:n/a,	I:Uncharacterized protein,	GCTATAGTCTTTATTACAATGCTTATATTTATTCTTTTCCTTTGTCCCTTGTTGTTACTTT	undefined		...............(((((..............................)))))......	No_8nt_U_tract
chr	365079	-	2459.71	primary, internal,	P:BB_0355, I:BB_0354,	NCBI locus tag: P:BB_RS01750, I:BB_RS01745, NCBI gene name: P:n/a, I:n/a, UniPort gene names: P:n/a, I:n/a,	P:transcription factor, I:n/a,	P:Transcription factor, putative, I:Uncharacterized protein,	AACAAAAAGGCTTAAAGTTTTTTCAATTTTCGAGGGGGGAGGATTTGCTGTGTTTGATTCT	1.08581	36	((((....(((...((((((((((............))))))))))))).)))).......	AA	CAAAAAGGCUUAAAGUUUUUUCAAUUUUCGAGGGGGGAGGAUUUGCUGUG	((....(((...((((((((((............))))))))))))).))	AAUUUUCGAGGG	UUUGAUUCU
chr	365217	-	1176.87	internal,	I:BB_0355,	NCBI locus tag: I:BB_RS01750, NCBI gene name: I:n/a, UniPort gene names: I:n/a,	I:transcription factor,	I:Transcription factor, putative,	TCTACTCAAAAAGAACTTCCTTTTTACGAAAAAAGGATTTTGAATGATTTTGAGTTAATAT	2.50271		...((((((((......((((((((....))))))))..........))))))))......	AAAGAACU	UCCUUUUUACGAAAAAAGGA	((((((((....))))))))	ACGA	UUUUGAAUGAUU
chr	365401	-	1522.6	internal,	I:BB_0355,	NCBI locus tag: I:BB_RS01750, NCBI gene name: I:n/a, UniPort gene names: I:n/a,	I:transcription factor,	I:Transcription factor, putative,	TAAAGTTGATGATTTTGGAATTAGAGCTTTGGTTAGCAGGGAAAAGGTAGAAGAAGTTTTT	1.03962		.....(((((.........)))))..(((((.....)))))....................	AAUUAGAG	CUUUGGUUAGCAGGG	(((((.....)))))	GUUAG	AAAAGGUAGAAG
chr	365556	-	1286.94	primary, internal,	P:BB_0357, I:BB_0355,	NCBI locus tag: P:BB_RS01755, I:BB_RS01750, NCBI gene name: P:n/a, I:n/a, UniPort gene names: P:n/a, I:n/a,	P:n/a, I:transcription factor,	P:n/a, I:Transcription factor, putative,	AGTATGGCATTTTTGCTAAATCAATCAGTAGTTTATCCAATGCATGGAGTAGGTACGATTA	2.05946	87	....(((((....)))))....((((((((.....((((.....))))....)))))))).	CAAUCAGU	AGUUUAUCCAAUGCAUGGAGUAGG	(.....((((.....))))....)	AUGCA	UACGAUUA
chr	365770	-	4063.66	primary, internal,	P:SR0258, I:BB_0357,	NCBI locus tag: P:n/a, I:BB_RS01755, NCBI gene name: P:n/a, I:n/a, UniPort gene names: P:n/a, I:n/a,	P:n/a, I:n/a,	P:n/a, I:n/a,	TAGTTTTATTGGGTATTATGATTTAAAAGCTGTAAAGAGAAATAAAGAAATGTTTTTTGCA	1.38271		.((((((..................))))))((((((((.............)))))))).	UA	GUUUUAUUGGGUAUUAUGAUUUAAAAGC	(((((..................)))))	AUUGGGUAUUAUGAUUUA	UGUAAAGAGAAA
chr	366113	-	4357.76	internal,	I:BB_0357,	NCBI locus tag: I:BB_RS01755, NCBI gene name: I:n/a, UniPort gene names: I:n/a,	I:n/a,	I:n/a,	ATAGTCGCAGCAGCTTATAAGCAGATTTGTCTATCTTTCAGGGCATCCTTATCATTCCAAT	1.93821		..(((((((...........)))))))(((((........)))))................	AUAG	UCGCAGCAGCUUAUAAGCAGA	(((((...........)))))	GCAGCUUAUAA	UUUGUCUAUCUU
chr	366226	-	1212.2	primary, internal,	P:BB_0358, I:BB_0357,	NCBI locus tag: P:BB_RS01760, I:BB_RS01755, NCBI gene name: P:n/a, I:n/a, UniPort gene names: P:rsmE2, I:n/a,	P:16S rRNA (uracil(1498)-N(3))-methyltransferase, I:n/a,	P:Ribosomal RNA small subunit methyltransferase E 2, EC 2.1.1.193 (16S rRNA m3U1498 methyltransferase 2), I:n/a,	TATTCGCTTGCTTATTTTAAGGCATTGTTAGAGGATTATAATGGCTAATTTAAAAGACATA	1.92018	3	........(((((......))))).((((...((((((.......))))))....))))..	UAUUCGCU	UGCUUAUUUUAAGGCA	(((((......)))))	AUUUUA	UUGUUAGAGGAU
chr	366550	-	2730.79	internal,	I:BB_0358,	NCBI locus tag: I:BB_RS01760, NCBI gene name: I:n/a, UniPort gene names: I:rsmE2,	I:16S rRNA (uracil(1498)-N(3))-methyltransferase,	I:Ribosomal RNA small subunit methyltransferase E 2, EC 2.1.1.193 (16S rRNA m3U1498 methyltransferase 2),	AATGCATCTGCCAAAATTTTAAGATTTTCAAAAATAATAGATGAGGCCTTAAAGCAAAGTG	1.09343		........(((......((((((..(((((...........))))).))))))))).....	AAUUUUAA	GAUUUUCAAAAAUAAUAGAUGAGGCC	(..(((((...........))))).)	AAAAUAAUAGA	UUAAAGCAAAGU
chr	369256	+	3892.24	internal,	I:BB_0361,	NCBI locus tag: I:BB_RS01775, NCBI gene name: I:n/a, UniPort gene names: I:n/a,	I:MinD/ParA family protein,	I:ATP-binding protein,	TCTTTAAAATATGATTACTTAGTGATTGATCTTGGAGCAGGAACAGCTTTTAATATTATAG	1.4049		.......(((((((((((...))))))......(((((.......)))))..)))))....	UUGAUCUU	GGAGCAGGAACAGCUUU	(((((.......)))))	AGGAACA	UAAUAUUAUAG
chr	370022	+	3268.92	internal,	I:BB_0361,	NCBI locus tag: I:BB_RS01775, NCBI gene name: I:n/a, UniPort gene names: I:n/a,	I:MinD/ParA family protein,	I:ATP-binding protein,	ATATGTTATTTAAAAAAAAGCTTGTTGAAAAGCTTGAAAAGGCTAAGGAGGTCTAATGCCA	1.24532		.................((((((......))))))....(((((.....))))).......	UAAAAAAA	AGCUUGUUGAAAAGCU	(((((......)))))	GUUGAA	UGAAAAGGCUAA
chr	373522	-	16513.7	primary, antisense,	P:BB_0365, A:SR0264, BB_0364,	NCBI locus tag: P:BB_RS01795, A:n/a, BB_RS01790, NCBI gene name: P:n/a, A:n/a, mgsA, UniPort gene names: P:p22, A:n/a, mgsA,	P:n/a, A:n/a, methylglyoxal synthase,	P:Outer surface 22 kDa lipoprotein (Antigen IPLA7), A:n/a, Methylglyoxal synthase, MGS, EC 4.2.3.3,	AATTAATTTATATTTTTGATTTTATAGGCTTTAATCTAAATTAAAGCCTATTTTAAAAAAT	7.42683	45	............(((((((....((((((((((((....)))))))))))).)))))))..	AUUUUAUA	GGCUUUAAUCUAAAUUAAAGCC	(((((((((....)))))))))	CUAA	UAUUUUAAAAAA
chr	373549	+	9568.88	primary, antisense,	P:SR0264,BB_0364, A:BB_0365,	NCBI locus tag: P:n/a,BB_RS01790, A:BB_RS01795, NCBI gene name: P:n/a,mgsA, A:n/a, UniPort gene names: P:n/a,mgsA, A:p22,	P:n/a,methylglyoxal synthase, A:n/a,	P:n/a,Methylglyoxal synthase, MGS, EC 4.2.3.3, A:Outer surface 22 kDa lipoprotein (Antigen IPLA7),	ACTTGAGAGCTTGATTTTTTAAAATAGGCTTTAATTTAGATTAAAGCCTATAAAATCAAAA	5.8475	29	..........((((((((.....((((((((((((....))))))))))))))))))))..	UUAAAAUA	GGCUUUAAUUUAGAUUAAAGCC	(((((((((....)))))))))	UUAG	UAUAAAAUCAAA
chr	373784	-	1893.84	internal,	I:BB_0365,	NCBI locus tag: I:BB_RS01795, NCBI gene name: I:n/a, UniPort gene names: I:p22,	I:n/a,	I:Outer surface 22 kDa lipoprotein (Antigen IPLA7),	TGTTTATGCAGGAGAGGCTCCAATTAGTATCTCTGGAAAAGAAGCCTTTATTTTTGTTGGG	1.30524		..........(((((((((......)))))))))....(((((.......)))))......	AUGCAGGA	GAGGCUCCAAUUAGUAUC	((((((......))))))	CCAAUU	UCUGGAAAAGAA
chr	373921	-	1193.28	primary, internal,	P:SR0265, I:BB_0365,	NCBI locus tag: P:n/a, I:BB_RS01795, NCBI gene name: P:n/a, I:n/a, UniPort gene names: P:n/a, I:p22,	P:n/a, I:n/a,	P:n/a, I:Outer surface 22 kDa lipoprotein (Antigen IPLA7),	GGAGTAGTTCATTCAAAAAAGGATCGAAAAAGTTTGGGGAAAAATATAAAGGTTTTTTATT	1.08971		.((((.....)))).........(((((....))))).(((((((......)))))))...	AAAAAGGA	UCGAAAAAGUUUGG	(((((....)))))	AAAG	GGAAAAAUAUAA
chr	374472	+	1326.58	internal,	I:BB_0366,	NCBI locus tag: I:BB_RS01800, NCBI gene name: I:n/a, UniPort gene names: I:apeA,	I:aminopeptidase,	I:Probable M18 family aminopeptidase 1, EC 3.4.11.-,	TGGGGTTTATTAACGCTGAAGAGAAAAAAAATTTAATGCCAGGTGATAAAATTTTTTATAC	1.67395		.............((((........................))))(((((....)))))..	UUUAUUAA	CGCUGAAGAGAAAAAAAAUUUAAUGCCAGGUG	((((........................))))	GAAGAGAAAAAAAAUUUAAUGCCA	AUAAAAUUUUUU
chr	374698	+	2834.56	internal,	I:BB_0366,	NCBI locus tag: I:BB_RS01800, NCBI gene name: I:n/a, UniPort gene names: I:apeA,	I:aminopeptidase,	I:Probable M18 family aminopeptidase 1, EC 3.4.11.-,	AATAAAAAAGTATCAGTGGTTATCTACACCCCTTTCAATAAGAGGGGTGGTATTTTTAAAA	3.55977		.....((((((((...(((....)))(((((((((.....)))))))))))))))))....	GUUAUCUA	CACCCCUUUCAAUAAGAGGGGUG	(((((((((.....)))))))))	CAAUA	GUAUUUUUAAAA
chr	375932	-	3590.55	primary, antisense,	P:BB_0368, A:BB_0367,	NCBI locus tag: P:BB_RS01810, A:BB_RS01805, NCBI gene name: P:n/a, A:n/a, UniPort gene names: P:n/a, A:n/a,	P:NAD(P)H-dependent glycerol-3-phosphate dehydrogenase, A:DNA mismatch repair protein MutT,	P:Glycerol-3-phosphate dehydrogenase, EC 1.1.1.94, A:Putative phosphotransferase enzyme IIB component BB_0367, EC 2.7.1.- (Putative PTS system EIIB component),	TATGAGAGATGTTAGACAATAAAATAAAGCCTCTGCAGAGGCTTTATTGTTTTTGCTCATT	2.07121	29	.(((((.......((((.....(((((((((((....)))))))))))))))...))))).	CAAUAAAA	UAAAGCCUCUGCAGAGGCUUUA	(((((((((....)))))))))	UGCA	UUGUUUUUGCUC
chr	375960	+	6971.8	primary, antisense,	P:BB_0367, A:BB_0368,	NCBI locus tag: P:BB_RS01805, A:BB_RS01810, NCBI gene name: P:n/a, A:n/a, UniPort gene names: P:n/a, A:n/a,	P:DNA mismatch repair protein MutT, A:NAD(P)H-dependent glycerol-3-phosphate dehydrogenase,	P:Putative phosphotransferase enzyme IIB component BB_0367, EC 2.7.1.- (Putative PTS system EIIB component), A:Glycerol-3-phosphate dehydrogenase, EC 1.1.1.94,	TTATATATGATGAATGAGCAAAAACAATAAAGCCTCTGCAGAGGCTTTATTTTATTGTCTA	12.9589	21	.................((((....(((((((((((....)))))))))))...))))...	ACAAUAAA	GCCUCUGCAGAGGC	(((((....)))))	UGCA	UUUAUUUUAUUG
chr	383590	-	1454.45	internal,	I:BB_0373,	NCBI locus tag: I:BB_RS01835, NCBI gene name: I:n/a, UniPort gene names: I:n/a,	I:n/a,	I:P31-23 protein,	TTGGTAAATTTTTTAGATAAGTTTTTTTTGAAAAATGATATTTTTACTATTTATTTTTATT	2.7159		.((((((((((((((((.........)))))))))).......))))))............	U	UGGUAAAUUUUUUAGAUAAGUUUUUUUUGAAAAAUGAUAUUUUUACUA	((((((((((((((((.........)))))))))).......))))))	UAAGUUUUU	UUUAUUUUUAUU
chr	384133	-	1084.11	primary, internal,	P:SR0270, I:BB_0373,	NCBI locus tag: P:n/a, I:BB_RS01835, NCBI gene name: P:n/a, I:n/a, UniPort gene names: P:n/a, I:n/a,	P:n/a, I:n/a,	P:n/a, I:P31-23 protein,	AGCTTTTTTGAAGAGATTTTTATGGTAGAAAAAATACGCTTAGGTTTTAATATTATTTTTC	1.15407		((((((((((((....)))........))))))....))).....................	A	GCUUUUUUGAAGAGAUUUUUAUGGUAGAAAAAAUACGC	(((((((((((....)))........))))))....))	GAGA	UUAGGUUUUAAU
chr	384379	+	3248.34	internal,	I:BB_0374,	NCBI locus tag: I:BB_RS01840, NCBI gene name: I:pdeB, UniPort gene names: I:PdeB,	I:cyclic di-GMP phosphodiesterase PdeB,	I:Cyclic di-GMP phosphodiesterase PdeB, EC 3.1.4.-,	TCATATTTAATAGACAAGGAATTTTTAGTTTGGCCTGAGAATGCATTTATTGGAGACAAAA	1.14736		.....(((((((((......((((((((......))))))))...))))))))).......	ACAAGGAA	UUUUUAGUUUGGCCUGAGAA	(((((((......)))))))	UUUGGC	UGCAUUUAUUGG
chr	384779	+	1444.39	internal,	I:BB_0374,	NCBI locus tag: I:BB_RS01840, NCBI gene name: I:pdeB, UniPort gene names: I:PdeB,	I:cyclic di-GMP phosphodiesterase PdeB,	I:Cyclic di-GMP phosphodiesterase PdeB, EC 3.1.4.-,	TAGCCCTTGGCAATGAAATGGGACTAAATAACTATAAAACAGTAGAGCTTTGTAGTATTGC	1.04776		...((((((....)))...)))........((((((((..........)))))))).....	UAGCCC	UUGGCAAUGA	(((....)))	GCAA	AAUGGGACUAAA
chr	385062	+	7441.37	internal,	I:BB_0374,	NCBI locus tag: I:BB_RS01840, NCBI gene name: I:pdeB, UniPort gene names: I:PdeB,	I:cyclic di-GMP phosphodiesterase PdeB,	I:Cyclic di-GMP phosphodiesterase PdeB, EC 3.1.4.-,	CAGCATAGAATCAAATATAATAGGCGCTGCTAGTGCCTATTCTGCTATCATTTTAGATAAG	1.05007		..(((.............((((((((((...)))))))))).)))((((......))))..	CA	GCAUAGAAUCAAAUAUAAUAGGCGCUGCUAGUGCCUAUUCUGC	(((.............((((((((((...)))))))))).)))	GCU	UAUCAUUUUAGA
chr	386606	+	1848.89	internal,	I:BB_0376,	NCBI locus tag: I:BB_RS01850, NCBI gene name: I:metK, UniPort gene names: I:metK,	I:methionine adenosyltransferase,	I:S-adenosylmethionine synthase, AdoMet synthase, EC 2.5.1.6 (MAT) (Methionine adenosyltransferase),	ATGCCTGCGATGAAACAAAAAATTTTTTACCTGCTCCTTATGAACTAGCCAATTCAATTCT	undefined		......(((......................)))......((((........)))).....	No_8nt_U_tract
chr	386964	+	1826.9	internal,	I:BB_0376,	NCBI locus tag: I:BB_RS01850, NCBI gene name: I:metK, UniPort gene names: I:metK,	I:methionine adenosyltransferase,	I:S-adenosylmethionine synthase, AdoMet synthase, EC 2.5.1.6 (MAT) (Methionine adenosyltransferase),	AGGAAGAAAAATTATTGCAGATAGCTATGGAGGATTTGCAAGACACGGAGGGGGAGCATAC	1.06704		..............((((((((...........))))))))....................	AAAAAUUA	UUGCAGAUAGCUAUGGAGGAUUUGCAA	((((((((...........))))))))	AGCUAUGGAGG	GACACGGAGGGG
chr	388231	-	2697.96	primary, internal,	P:SR0271, I:BB_0378,	NCBI locus tag: P:n/a, I:BB_RS01860, NCBI gene name: P:n/a, I:n/a, UniPort gene names: P:n/a, I:n/a,	P:n/a, I:n/a,	P:n/a, I:Uncharacterized protein BB_0378,	TTGGTGGAGAATTTAATTTAGATATTAAATTTTTACCAAGCCATACTCCTTATACCAATGA	2.82338		.((((.(((((((((((......))))))))))).....))))..................	GUGGAGAA	UUUAAUUUAGAUAUUAAA	((((((......))))))	UUAGAU	UUUUUACCAAGC
chr	389865	-	1525.1	internal,	I:BB_0380,	NCBI locus tag: I:BB_RS01870, NCBI gene name: I:mgtE, UniPort gene names: I:mgtE,	I:magnesium transporter,	I:Magnesium transporter MgtE,	GATTTCACAGTTGGCAAAGCTCTTGATTATATTAGAAGGGTAGCTAAAACCAAAGAAGATA	2.61978		..........(((((...((((((...........)))))).)))))..............	UGGCAAAG	CUCUUGAUUAUAUUAGAAGGG	(((((...........)))))	GAUUAUAUUAG	UAGCUAAAACCA
chr	390196	-	1341.97	internal,	I:BB_0380,	NCBI locus tag: I:BB_RS01870, NCBI gene name: I:mgtE, UniPort gene names: I:mgtE,	I:magnesium transporter,	I:Magnesium transporter MgtE,	TGAGGCTCTTAAAAGACTTAATGGAACTGAATTGATTTTACTCTACAGATTTTTGCCAAAA	1.17092		...(((......................(((((..............)))))..)))....	AUGGAACU	GAAUUGAUUUUACUCUACAGAUUU	(((((..............)))))	GAUUUUACUCUACA	UUGCCAAAA
chr	391325	-	1067.6	internal,	I:BB_0381,	NCBI locus tag: I:BB_RS01875, NCBI gene name: I:n/a, UniPort gene names: I:n/a,	I:n/a,	I:Uncharacterized protein BB_0381,	GAGAGCAAATTTTTAAAGGAAAATGGTCTTTATTCAATTGATGTAAATAAAATTTTTTATA	1.30173		........((((((....))))))......................(((((....))))).	AGAGCAAA	UUUUUAAAGGAAAA	(((((....)))))	AAAG	UGGUCUUUAUUC
chr	391622	-	8925.26	internal,	I:BB_0381,	NCBI locus tag: I:BB_RS01875, NCBI gene name: I:n/a, UniPort gene names: I:n/a,	I:n/a,	I:Uncharacterized protein BB_0381,	AATTGTGATTATATAGATCAGATGCAAGCTTGTATGTCAAGCTTTTTTCTTGTCTATAGTA	9.32162		...........(((((((.......(((((((.....))))))).......)))))))...	AGAUGCAA	GCUUGUAUGUCAAGC	(((((.....)))))	UAUGU	UUUUUUCUUGUC
chr	392272	-	1289.35	internal,	I:BB_0382,	NCBI locus tag: I:BB_RS01880, NCBI gene name: I:n/a, UniPort gene names: I:bmpB,	I:BMP family protein,	I:Basic membrane protein B,	TTCTAAAGGGATAGATGTAATTCATTTTGCAGCTGGTTTAGCAGGAATTGGTGTTATTGAG	1.31285		.(((....)))....(((((......)))))((((((((.....)))))))).........	UUUUGCAG	CUGGUUUAGCAGGAAUUGG	(((((((.....)))))))	AGCAG	UGUUAUUGAG
chr	392500	-	12846.7	primary, internal,	P:SR0274, I:BB_0382,	NCBI locus tag: P:n/a, I:BB_RS01880, NCBI gene name: P:n/a, I:n/a, UniPort gene names: P:n/a, I:bmpB,	P:n/a, I:BMP family protein,	P:n/a, I:Basic membrane protein B,	TTTCAGAGTAGAGCAAGGTGCTTTTTTGGCTGGCTATATTGCAGCCAAAAAAAGCTTTTCT	1.55857		....(((((.((((.....))))(((((((((.........)))))))))...)))))...	AGGUGCUU	UUUUGGCUGGCUAUAUUGCAGCCAAAA	(((((((((.........)))))))))	GCUAUAUUG	AAAGCUUUUCU
chr	392804	-	1176.07	internal,	I:BB_0382,	NCBI locus tag: I:BB_RS01880, NCBI gene name: I:n/a, UniPort gene names: I:bmpB,	I:BMP family protein,	I:Basic membrane protein B,	ATGGTGTTCTTGACGACAAATCTTTTAATTCTAGTGCTAATGAGGCTTTATTACGCTTGAA	1.81217		....((((......))))..............((((.((((((....))))))))))....	AUGG	UGUUCUUGACGACA	((((......))))	CUUGAC	AAUCUUUUAAUU
chr	392986	-	1230.3	primary,	P:BB_0383,	NCBI locus tag: P:BB_RS01885, NCBI gene name: P:n/a, UniPort gene names: P:bmpA,	P:BMP family protein,	P:Basic membrane protein A (Immunodominant antigen P39),	ATCAATTTATATATTTTATTTTTAAGTATAAAAAACACATTGGTTTTGTTTGAATAATTGA	1.12526	58	.((((((..(((((((.......))))))).(((((......)))))........))))))	AAGUAUAA	AAAACACAUUGGUUUU	(((((......)))))	ACAUUG	GUUUGAAUAAUU
chr	394035	-	2783.93	primary, internal,	P:BB_0384, I:BB_0383,	NCBI locus tag: P:BB_RS01890, I:BB_RS01885, NCBI gene name: P:n/a, I:n/a, UniPort gene names: P:bmpC, I:bmpA,	P:BMP family protein, I:BMP family protein,	P:Basic membrane protein C, I:Basic membrane protein A (Immunodominant antigen P39),	GTTTGTAAAGGGGAAATAGTTTATGAATAAAATATTGTTGTTGATTTTGCTTGAGAGTATT	1.36723	70	.(((....))).(((((........(((((.......))))).))))).............	AGGGGAAA	UAGUUUAUGAAUAAAAUAUUGUUGUUGA	(........(((((.......))))).)	AAUAUUG	UUUUGCUUGAGA
chr	394816	-	1156.36	internal,	I:BB_0384,	NCBI locus tag: I:BB_RS01890, NCBI gene name: I:n/a, UniPort gene names: I:bmpC,	I:BMP family protein,	I:Basic membrane protein C,	TTTTGGTTGATTGGATACCGATTTTCTGACTTGTCAGTTAAGCTTTCCTATGAACGTCCAG	1.40827		....((((((((((...))))))..((((....))))...)))).................	UACCGAUU	UUCUGACUUGUCAG	..((((....))))	CUUG	UUAAGCUUUCCU
chr	395163	-	36373	primary, internal,	P:SR0277, I:BB_0384,	NCBI locus tag: P:n/a, I:BB_RS01890, NCBI gene name: P:n/a, I:n/a, UniPort gene names: P:n/a, I:bmpC,	P:n/a, I:BMP family protein,	P:n/a, I:Basic membrane protein C,	TTAAAAAATTTAGAATTTTTAAAAAAAATATAAGGAGAGGATTAATTTTGTTTAAAAGATT	1.66163		...............((((((((.(((((...............))))).))))))))...	AUUUUUAA	AAAAAAUAUAAGGAGAGGAUUAAUUUUGU	(.(((((...............))))).)	AUAAGGAGAGGAUUA	UUAAAAGAUU
chr	395317	-	3426.34	internal,	I:SR0277	NCBI locus tag: I:na NCBI gene name: I:na UniPort gene names: I:na	I:na	I:na	AATTTGGATATTATGGTGATGTAGGAAAAATTATTTTTCCTACTACTGTGTTTTTATTAAT	1.51962		...........(((((((..(((((((((.....))))))))))))))))...........	UUGGAUAU	UAUGGUGAUGUAGGAAAAAUUAUUUUUCCUACUACUGUG	(((((((..(((((((((.....))))))))))))))))	AUUAU	UUUUUAUUAAU
chr	396593	-	5405.64	primary,	P:BB_0386,	NCBI locus tag: P:BB_RS01900, NCBI gene name: P:rpsG, UniPort gene names: P:rpsG,	P:30S ribosomal protein S7,	P:30S ribosomal protein S7,	GGCTGAAGCAAATAAAGCTTTTACTCATTATAGATGGTAAAAAGACACCTTTTTAAGGTGT	1.01283	11	.(((...........)))(((((((..........)))))))..(((((((...)))))))	AAUAAAGC	UUUUACUCAUUAUAGAUGGUAAAA	(((((((..........)))))))	CAUUAUAGAU	AGACACCUUUUU
chr	397238	-	15875.3	internal,	I:BB_0387,	NCBI locus tag: I:BB_RS01905, NCBI gene name: I:n/a, UniPort gene names: I:rpsL,	I:30S ribosomal protein S12,	I:30S ribosomal protein S12,	AACAGCATATATTCCAGGAATTGGACACAATTTACAAGAACACTCTGTGGTTCTAATTAGA	1.7039		..................((((((((((........(((....))))))..)))))))...	AGGAAUUG	GACACAAUUUACAAGAACACUCUGUGGUUC	(((((........(((....))))))..))	ACAC	UAAUUAGA
chr	397475	-	38074.9	primary, internal,	P:BB_0388, I:BB_0387,	NCBI locus tag: P:BB_RS01910, I:BB_RS01905, NCBI gene name: P:rpoC, I:n/a, UniPort gene names: P:rpoC, I:rpsL,	P:DNA-directed RNA polymerase subunit beta', I:30S ribosomal protein S12,	P:DNA-directed RNA polymerase subunit beta', RNAP subunit beta', EC 2.7.7.6 (RNA polymerase subunit beta') (Transcriptase subunit beta'), I:30S ribosomal protein S12,	ATTTGCTACCATTTTATTAATAGTTTCAAGAAAAGGAGAGCGTTGATAAATGCCTACAATT	1.82834	69	.......................((((........))))(((((....)))))........	AAAGGAGA	GCGUUGAUAAAUGC	(((((....)))))	GAUA	CUACAAUU
chr	397666	-	1620.36	internal,	I:BB_0388,	NCBI locus tag: I:BB_RS01910, NCBI gene name: I:rpoC, UniPort gene names: I:rpoC,	I:DNA-directed RNA polymerase subunit beta',	I:DNA-directed RNA polymerase subunit beta', RNAP subunit beta', EC 2.7.7.6 (RNA polymerase subunit beta') (Transcriptase subunit beta'),	CTTCTTTCCAGGAAACAACAAAAGTATTAACAGATGCTTCTATTGCTGGAAAAATAGATGA	1.97714		....(((((((..........(((((((....)))))))......))))))).........	CAACAAAA	GUAUUAACAGAUGC	(((((....)))))	AACA	UUCUAUUGCUGG
chr	398653	-	1116.94	internal,	I:BB_0388,	NCBI locus tag: I:BB_RS01910, NCBI gene name: I:rpoC, UniPort gene names: I:rpoC,	I:DNA-directed RNA polymerase subunit beta',	I:DNA-directed RNA polymerase subunit beta', RNAP subunit beta', EC 2.7.7.6 (RNA polymerase subunit beta') (Transcriptase subunit beta'),	AATTAAGAGACGATAATTTTTTCATAGTGTCAGAAGAGCAAGAAGTTTCCTTGAAAGCGGG	1.05294		........((((...............)))).......((((.......))))........	AAUUAAGA	GACGAUAAUUUUUUCAUAGUGUC	((((...............))))	AUAAUUUUUUCAUAG	AGAAGAGCAAGA
chr	398760	-	1033.08	internal,	I:BB_0388,	NCBI locus tag: I:BB_RS01910, NCBI gene name: I:rpoC, UniPort gene names: I:rpoC,	I:DNA-directed RNA polymerase subunit beta',	I:DNA-directed RNA polymerase subunit beta', RNAP subunit beta', EC 2.7.7.6 (RNA polymerase subunit beta') (Transcriptase subunit beta'),	CATAAAAGAGATTAAAGTTTTAGATTCTCAAAGAGTAATAAAAGGAATTCCTTTGTTTATT	1.27807		.......................(((((...)))))....(((((....))))).......	AGUUUUAG	AUUCUCAAAGAGU	(((((...)))))	CAA	AAUAAAAGGAAU
chr	400279	-	4129.21	internal,	I:BB_0388,	NCBI locus tag: I:BB_RS01910, NCBI gene name: I:rpoC, UniPort gene names: I:rpoC,	I:DNA-directed RNA polymerase subunit beta',	I:DNA-directed RNA polymerase subunit beta', RNAP subunit beta', EC 2.7.7.6 (RNA polymerase subunit beta') (Transcriptase subunit beta'),	TTGATGGTGATCAAATGGCGGTACATGTGCCTCTTACTCCGGCAGCACAAGCTGAAAGTTG	1.68771		.((((....))))...((((.......))))...........((((....)))).......	GAUCAAAU	GGCGGUACAUGUGCC	((((.......))))	GUACAUG	UCUUACUCCGGC
chr	400414	-	2739.7	internal,	I:BB_0388,	NCBI locus tag: I:BB_RS01910, NCBI gene name: I:rpoC, UniPort gene names: I:rpoC,	I:DNA-directed RNA polymerase subunit beta',	I:DNA-directed RNA polymerase subunit beta', RNAP subunit beta', EC 2.7.7.6 (RNA polymerase subunit beta') (Transcriptase subunit beta'),	TCAAAGAGCATCCTATTCTTTTAAATAGGGCACCCACTCTTCATAGACTTGGAATTCAAGC	1.54206		...(((((..(((((((......)))))))......)))))......((((.....)))).	UCAAAGA	GCAUCCUAUUCUUUUAAAUAGGGCACCCAC	(..(((((((......)))))))......)	CUUUUA	UCUUCAUAGACU
chr	400995	-	2185.34	internal,	I:BB_0388,	NCBI locus tag: I:BB_RS01910, NCBI gene name: I:rpoC, UniPort gene names: I:rpoC,	I:DNA-directed RNA polymerase subunit beta',	I:DNA-directed RNA polymerase subunit beta', RNAP subunit beta', EC 2.7.7.6 (RNA polymerase subunit beta') (Transcriptase subunit beta'),	AATTATTGAGAATTTTAAAATTTCTGGCAATAAGCCAGAGTGGATGATTATGGAAGTTCTT	1.05555		.......(((((((((.....(((((((.....)))))))............)))))))))	UUUAAAAU	UUCUGGCAAUAAGCCAGAG	(((((((.....)))))))	AAUAA	UGGAUGAUUAUG
chr	401367	-	1912.66	internal,	I:BB_0388,	NCBI locus tag: I:BB_RS01910, NCBI gene name: I:rpoC, UniPort gene names: I:rpoC,	I:DNA-directed RNA polymerase subunit beta',	I:DNA-directed RNA polymerase subunit beta', RNAP subunit beta', EC 2.7.7.6 (RNA polymerase subunit beta') (Transcriptase subunit beta'),	TAGACGTGAAAGAATGGGGCATATTGAGCTAGCAGCCCCAGTTGCTCATATTTGGTATTAC	1.18894		.....((((.....((((((..............)))))).....))))............	UAGACG	UGAAAGAAUGGGGCAUAUUGAGCUAGCAGCCCCAGUUGCUCA	(((.....((((((..............)))))).....)))	AUAUUGAGCUAGCA	UAUUUGGUAUUA
chr	401768	-	2255.18	internal,	I:BB_0389,	NCBI locus tag: I:BB_RS01915, NCBI gene name: I:rpoB, UniPort gene names: I:rpoB,	I:DNA-directed RNA polymerase subunit beta,	I:DNA-directed RNA polymerase subunit beta, RNAP subunit beta, EC 2.7.7.6 (RNA polymerase subunit beta) (Transcriptase subunit beta),	CCTGAGTCTTTTAATGTGCTAATGCAAGAGCTTAGAGGGCTTGGACTTGATTTGTCAATTT	2.55667		.(((((((((((((..(((....))).....)))))))))))))..((((....))))...	CCUGA	GUCUUUUAAUGUGCUAAUGCAAGAGCUUAGAGGGC	(((((((((..(((....))).....)))))))))	UAAU	UUGGACUUGAUU
chr	402014	-	4537.39	internal,	I:BB_0389,	NCBI locus tag: I:BB_RS01915, NCBI gene name: I:rpoB, UniPort gene names: I:rpoB,	I:DNA-directed RNA polymerase subunit beta,	I:DNA-directed RNA polymerase subunit beta, RNAP subunit beta, EC 2.7.7.6 (RNA polymerase subunit beta) (Transcriptase subunit beta),	CTTGTTGATGATAAAATGCACGCAAGATCAACAGGCCCATATTCTCTTGTTTCTCAGCAAC	1.15584		(((((((((.................)))))))))...........(((((....))))).		CUUGUUGAUGAUAAAAUGCACGCAAGAUCAACAGG	(((((((((.................)))))))))	GAUAAAAUGCACGCAAG	CCCAUAUUCUCU
chr	402478	-	2309.42	primary, internal,	P:SR0281, I:BB_0389,	NCBI locus tag: P:n/a, I:BB_RS01915, NCBI gene name: P:n/a, I:rpoB, UniPort gene names: P:n/a, I:rpoB,	P:n/a, I:DNA-directed RNA polymerase subunit beta,	P:n/a, I:DNA-directed RNA polymerase subunit beta, RNAP subunit beta, EC 2.7.7.6 (RNA polymerase subunit beta) (Transcriptase subunit beta),	TTGATGTTCAAAGGATTACCAAAGAGGATGTTGGTAATCTTTCTCCTGGAGTTGAGGAGAT	4.28798		...........(((((((((((........)))))))))))((((((.......)))))).	UCAAAGGA	UUACCAAAGAGGAUGUUGGUAA	(((((((........)))))))	AGAGGAUG	UCUUUCUCCUGG
chr	402666	-	1100.52	internal,	I:BB_0389,	NCBI locus tag: I:BB_RS01915, NCBI gene name: I:rpoB, UniPort gene names: I:rpoB,	I:DNA-directed RNA polymerase subunit beta,	I:DNA-directed RNA polymerase subunit beta, RNAP subunit beta, EC 2.7.7.6 (RNA polymerase subunit beta) (Transcriptase subunit beta),	TGAAAATGGGATTATACGGATAGGAACTTATGTAAAGCCCGGTGATATTCTGGTTGGTAAA	1.12951		.......((((((((.(((...................))))))))..)))..........	AAAUGGGA	UUAUACGGAUAGGAACUUAUGUAAAGCCCGGUGA	((((.(((...................)))))))	AUAGGAACUUAUGUAAAGC	UAUUCUGGUUGG
chr	403377	-	1214.6	internal,	I:BB_0389,	NCBI locus tag: I:BB_RS01915, NCBI gene name: I:rpoB, UniPort gene names: I:rpoB,	I:DNA-directed RNA polymerase subunit beta,	I:DNA-directed RNA polymerase subunit beta, RNAP subunit beta, EC 2.7.7.6 (RNA polymerase subunit beta) (Transcriptase subunit beta),	TGGAAAGTATCTTGAAGATTTAGTTTCTGTTAGAATTTCTGGTGATTATACTACAACAAGT	1.10864		.(((((.......((((......))))........)))))((((....)))).........	UG	GAAAGUAUCUUGAAGAUUUAGUUUCUGUUAGAAUUUC	((((.......((((......))))........))))	AUUUAG	UGGUGAUUAUAC
chr	403611	-	3385.93	internal,	I:BB_0389,	NCBI locus tag: I:BB_RS01915, NCBI gene name: I:rpoB, UniPort gene names: I:rpoB,	I:DNA-directed RNA polymerase subunit beta,	I:DNA-directed RNA polymerase subunit beta, RNAP subunit beta, EC 2.7.7.6 (RNA polymerase subunit beta) (Transcriptase subunit beta),	AGATGTGCATTATACTCATTATGGTAGAATGTGTCCTATTGAAACCCCTGAAGGGCCAAAT	1.22513		......(((((.((((......)))).)))))(((((..............))))).....	AGAUGUG	CAUUAUACUCAUUAUGGUAGAAUG	((((.((((......)))).))))	CAUUAU	UGUCCUAUUGAA
chr	404704	-	2658.45	internal,	I:BB_0389,	NCBI locus tag: I:BB_RS01915, NCBI gene name: I:rpoB, UniPort gene names: I:rpoB,	I:DNA-directed RNA polymerase subunit beta,	I:DNA-directed RNA polymerase subunit beta, RNAP subunit beta, EC 2.7.7.6 (RNA polymerase subunit beta) (Transcriptase subunit beta),	CTGAGAGGGTTGTTGTTTCTCAGATTCACAGATCCCCAGGAGTTGTTTTTTATAAAGAAAA	1.55417		((((((((.......))))))))....((((.(((...))).))))...............	CAGAUUCA	CAGAUCCCCAGGAGUUG	(((.(((...))).)))	CCA	UUUUUUAUAAAG
chr	404877	-	1508.6	internal,	I:BB_0389,	NCBI locus tag: I:BB_RS01915, NCBI gene name: I:rpoB, UniPort gene names: I:rpoB,	I:DNA-directed RNA polymerase subunit beta,	I:DNA-directed RNA polymerase subunit beta, RNAP subunit beta, EC 2.7.7.6 (RNA polymerase subunit beta) (Transcriptase subunit beta),	TGCCCTTAATTTTACAGAAAAAGAATGTAAAAGAAAGGGTCAAAGTTATGAGGCTGTTTTA	2.97849		.((((((..(((((((.........)))))))..))))))...((((....))))......	UG	CCCUUAAUUUUACAGAAAAAGAAUGUAAAAGAAAGGG	(((((..(((((((.........)))))))..)))))	GAAAAAGAA	UCAAAGUUAUGA
chr	404999	-	4175.86	internal,	I:BB_0389,	NCBI locus tag: I:BB_RS01915, NCBI gene name: I:rpoB, UniPort gene names: I:rpoB,	I:DNA-directed RNA polymerase subunit beta,	I:DNA-directed RNA polymerase subunit beta, RNAP subunit beta, EC 2.7.7.6 (RNA polymerase subunit beta) (Transcriptase subunit beta),	TTAAAAAGTAAAAAACCTTTACTTAATGAGGGCCTTGAGTCTGTTTTTAGAAATATATTTC	2.40779		.....(((((((.....))))))).....((((.....))))...................	CUUAAUGA	GGGCCUUGAGUCU	((((.....))))	CUUGA	GUUUUUAGAAAU
chr	405186	-	17705.5	primary,	P:BB_0390,	NCBI locus tag: P:BB_RS01920, NCBI gene name: P:rplL, UniPort gene names: P:rplL,	P:50S ribosomal protein L7/L12,	P:50S ribosomal protein L7/L12,	AAAAATATATCAAAGTTGTTATTCCGCATGTCGTTATGATGTGCGGCTTGTTATGTCTTAA	3.66877	57	.......................(((((((((.....)))))))))...............	UUGUUAUU	CCGCAUGUCGUUAUGAUGUGCGG	(((((((((.....)))))))))	GUUAU	CUUGUUAUGUCU
chr	406333	-	1964.49	internal,	I:BB_0392,	NCBI locus tag: I:BB_RS01930, NCBI gene name: I:n/a, UniPort gene names: I:rplA,	I:50S ribosomal protein L1,	I:50S ribosomal protein L1,	TTAGGGCAAATAAAAATGGTGTAATAAGCTTTTCTTTTGGTAAATCTTCTATGGACAATGA	undefined		.....(((...........))).......................................	No_8nt_U_tract
chr	406665	-	6076.49	internal,	I:BB_0392,	NCBI locus tag: I:BB_RS01930, NCBI gene name: I:n/a, UniPort gene names: I:rplA,	I:50S ribosomal protein L1,	I:50S ribosomal protein L1,	TTTAAAAAAAAATCATACTGTTAGAGACACTATAGTTTTGCCAAATCAGTTTATGAAGCCA	1.24532		............((((((((...(((((......))))).......))))..)))).....	AAAUCAUA	CUGUUAGAGACACUAUAGUUUUGCCAAAUCAG	(((...(((((......))))).......)))	ACUAUA	UUUAUGAAGCCA
chr	406890	-	3636.68	internal,	I:BB_0393,	NCBI locus tag: I:BB_RS01935, NCBI gene name: I:rplK, UniPort gene names: I:rplK,	I:50S ribosomal protein L11,	I:50S ribosomal protein L11,	TAAATGCAAAGTCAGAATCAGCAGCGTTTAAAATTATTGCAGGAAGTGCACGTTCAATGGG	1.82491		(((((((................))))))).......((((.....))))...........	UA	AAUGCAAAGUCAGAAUCAGCAGCGUU	(((((................)))))	AAAGUCAGAAUCAGCA	UAAAAUUAUUGC
chr	407245	-	5926.39	primary, internal,	P:BB_0394, I:BB_0393,	NCBI locus tag: P:BB_RS01940, I:BB_RS01935, NCBI gene name: P:nusG, I:rplK, UniPort gene names: P:nusG, I:rplK,	P:transcription termination/antitermination factor NusG, I:50S ribosomal protein L11,	P:Transcription termination/antitermination protein NusG, I:50S ribosomal protein L11,	TATATGGCAAAAAAAAAAGCAATTTCTTGGATTAAATTGCAGGTTCCAGCTGCTCAAGCGG	1.09241	99	....(((...........(((((((........))))))).....)))(((.....)))..	AAAAAAAA	GCAAUUUCUUGGAUUAAAUUGC	(((((((........)))))))	CUUGGAUU	AGGUUCCAGCUG
chr	408120	-	1.12586e+07	primary,	P:BB_0396,	NCBI locus tag: P:BB_RS01955, NCBI gene name: P:rpmG, UniPort gene names: P:rpmG,	P:50S ribosomal protein L33,	P:50S ribosomal protein L33,	AACGACAGTCTCCAAAACTGTATGCTGGGGGTTCGAATCCCTCCTGACCTGTTGTTAGAAT	1.24567	81	....(((((.......))))).....((((((....)))))).(((((.....)))))...	GUAUGCUG	GGGGUUCGAAUCCC	(((((....)))))	UCGA	UCCUGACCUGUU
chr	408680	-	1782.17	primary, internal,	P:SR0285, I:BB_0397,	NCBI locus tag: P:n/a, I:BB_RS01965, NCBI gene name: P:n/a, I:n/a, UniPort gene names: P:n/a, I:n/a,	P:n/a, I:n/a,	P:n/a, I:Uncharacterized protein,	GTTCTTTATAATAATAAAAATAGGGTTGGACATCGTCCTTTAAAATTGGTTGCCAAAAGTA	2.77818		...((((((..........))))))..((((...)))).......((((...)))).....	AUAGGGUU	GGACAUCGUCC	((((...))))	AUC	UUUAAAAUUGGU
chr	408980	-	1301.75	internal,	I:BB_0397,	NCBI locus tag: I:BB_RS01965, NCBI gene name: I:n/a, UniPort gene names: I:n/a,	I:n/a,	I:Uncharacterized protein,	AGAAGTCTTACTGTTAGGTATGAGCTTAGTCTTTTCCCCGATTTTATAAATTTATTTTTTT	1.26276		.((((((......((((((....))))))..........))))))................	AGAAG	UCUUACUGUUAGGUAUGAGCUUAGUCUUUUCCCCGA	((......((((((....))))))..........))	AUGA	UUUUAUAAAUUU
chr	409314	-	1374	internal,	I:BB_0397,	NCBI locus tag: I:BB_RS01965, NCBI gene name: I:n/a, UniPort gene names: I:n/a,	I:n/a,	I:Uncharacterized protein,	ACTTTATTCTAATGTTTCCATAATAAAGGATGAAGCTGCTGAGACAAGTGTGCACAGAATA	1.05129		.(((((((((................))))))))).(((............))).......	A	CUUUAUUCUAAUGUUUCCAUAAUAAAGGAUGAAG	(((((((((................)))))))))	AAUGUUUCCAUAAUAA	CUGCUGAGACAA
chr	409563	-	1911.15	internal,	I:BB_0398,	NCBI locus tag: I:BB_RS01970, NCBI gene name: I:n/a, UniPort gene names: I:n/a,	I:lipoprotein,	I:Lipoprotein, putative,	GGGGGGAGAAGAAAAAACGGAATACAATTTGCAAAGCATCTTGAGGCAGATTCTAGTGACG	1.12154		...............((((((((.....((((.............))))))))))))....	AAACGGAA	UACAAUUUGCAAAGCAUCUUGAGGCAGA	(.....((((.............)))))	AAAGCAUCUUGAG	UUCUAGUGACG
chr	411554	-	1080.01	internal,	I:BB_0400,	NCBI locus tag: I:BB_RS01980, NCBI gene name: I:n/a, UniPort gene names: I:n/a,	I:n/a,	I:Uncharacterized protein,	TTCAAAAACTTGAGAAATTAGTACGCGGAATAATGTGGAGGAATTTACCCTTTTCTAAAAA	1.91484		..(((....)))((((.......((((......))))((((.......)))))))).....	AUAAUGUG	GAGGAAUUUACCCUU	((((.......))))	AAUUUAC	UUCUAAAAA
chr	412303	-	1930.68	internal,	I:BB_0400,	NCBI locus tag: I:BB_RS01980, NCBI gene name: I:n/a, UniPort gene names: I:n/a,	I:n/a,	I:Uncharacterized protein,	TAGTCAAAGCGATTTAACTTATATGACTGAATACGGAGTGCAGAGTTCTTATCCTAATTCG	1.06304		.(((((((....))).........))))......(((..............))).......	UA	GUCAAAGCGAUUUAACUUAUAUGAC	((((((....))).........)))	GCGA	UGAAUACGGAGU
chr	413112	+	1743.19	internal,	I:SR0292	NCBI locus tag: I:na NCBI gene name: I:na UniPort gene names: I:na	I:na	I:na	GTACTATTTATTATACACAGTGTACCTTAAATCTCTGAAAGGAGAAGTCATATGAATATAA	1.48556		((((.................))))......(((((....)))))................		GUACUAUUUAUUAUACACAGUGUAC	((((.................))))	UAUUUAUUAUACACAGU	CUUAAAUCUCUG
chr	413277	+	2667.18	primary, internal,	P:SR0292, I:BB_0401,	NCBI locus tag: P:n/a, I:BB_RS01985, NCBI gene name: P:n/a, I:n/a, UniPort gene names: P:n/a, I:n/a,	P:n/a, I:dicarboxylate/amino acid:cation symporter,	P:n/a, I:Glutamate transporter, putative,	TTATCTCTTATTCCCTTTTTAATATTTTCAATTCCATTAGGAATTGAAAATATTATTGAAA	3.50403		...................((((((((((((((((....))))))))))))))))......	UUUUAAUA	UUUUCAAUUCCAUUAGGAAUUGAAAA	(((((((((((....)))))))))))	AUUA	UAUUAUUGAAA
chr	416199	-	2168.93	internal,	I:BB_0403,	NCBI locus tag: I:BB_RS01995, NCBI gene name: I:n/a, UniPort gene names: I:n/a,	I:DUF2259 domain-containing protein,	I:Uncharacterized protein,	TGATTAATTTTAAAGTTAAAGAATTTAAAATTAATCATTTAAGAAGAGGGCGTGAAATTTA	3.12008		.(((((((((((((.........))))))))))))).........................	UGA	UUAAUUUUAAAGUUAAAGAAUUUAAAAUUAA	(((((((((((.........)))))))))))	GUUAAAGAA	UCAUUUAAGAAG
chr	416794	+	1400.41	internal,	I:BB_0404,	NCBI locus tag: I:BB_RS02000, NCBI gene name: I:n/a, UniPort gene names: I:n/a,	I:n/a,	I:Uncharacterized protein,	AGTTTTTTTGCCATAGTTTTATAATAAAACATTGCAAAAAAACTTATTTATTGCAAATTCA	2.55025		(((((((((((....((((((...))))))...))))))))))).................	A	GUUUUUUUGCCAUAGUUUUAUAAUAAAACAUUGCAAAAAAAC	((((((((((....((((((...))))))...))))))))))	UAA	UUAUUUAUUGCA
chr	417056	+	1849.35	primary, internal,	P:SR0297, I:BB_0404,	NCBI locus tag: P:n/a, I:BB_RS02000, NCBI gene name: P:n/a, I:n/a, UniPort gene names: P:n/a, I:n/a,	P:n/a, I:n/a,	P:n/a, I:Uncharacterized protein,	TAAGCAAATAAATATCAATATTTTTAATTTTTTATGCTTTATTAAAAATATTGTAAAAATA	3.0438		...............(((((((((((((............)))))))))))))........	UAUCAAUA	UUUUUAAUUUUUUAUGCUUUAUUAAAAA	((((((((............))))))))	UUUUUAUGCUUU	UAUUGUAAAAAU
chr	417818	+	103151	primary, internal,	P:SR0298, I:BB_0406,	NCBI locus tag: P:n/a, I:BB_RS02010, NCBI gene name: P:n/a, I:n/a, UniPort gene names: P:n/a, I:n/a,	P:n/a, I:DUF3996 domain-containing protein,	P:n/a, I:Uncharacterized protein,	AGGTATGGCACACCTTTCTTTTGCATCTGACAATTATATGGTCAGATGCAGCAAGGAAGAA	3.96953		.(((.......)))(((((((((((((((((.........))))))))))..)))))))..	CUUUUGCA	UCUGACAAUUAUAUGGUCAGA	((((((.........))))))	AAUUAUAUG	UGCAGCAAGGAA
chr	418359	-	55536.9	primary, antisense,	P:SR0299,BB_0407, A:BB_0406,	NCBI locus tag: P:n/a,BB_RS02015, A:BB_RS02010, NCBI gene name: P:n/a,man/a, A:n/a, UniPort gene names: P:n/a,man/a, A:n/a,	P:n/a,mannose-6-phosphate isomerase%2C class I, A:DUF3996 domain-containing protein,	P:n/a,Mannose-6-phosphate isomerase, EC 5.3.1.8, A:Uncharacterized protein,	TTTTATTGCTGGTTTTAATTAAAATTAAGCTTGCTTATGCGAGCTTAATTTTAATTACCAA	12.4807	29	.........(((...(((((((((((((((((((....)))))))))))))))))))))).	AAUUAAAA	UUAAGCUUGCUUAUGCGAGCUUAA	((((((((((....))))))))))	UUAU	UUUUAAUUACCA
chr	419221	-	12595.5	primary, internal,	P:SR0301, I:BB_0407,	NCBI locus tag: P:n/a, I:BB_RS02015, NCBI gene name: P:n/a, I:man/a, UniPort gene names: P:n/a, I:man/a,	P:n/a, I:mannose-6-phosphate isomerase%2C class I,	P:n/a, I:Mannose-6-phosphate isomerase, EC 5.3.1.8,	TTCCTTTTTTGCTTAAGGTATTGTCTGCAAATAAGCCCCTGTCTATTCAAATTCATCCTTC	1.0898		...............(((((((.......))))....))).....................	UUGCUUAA	GGUAUUGUCUGCAAAUAAGCCCC	((((((.......))))....))	GUCUGCA	UGUCUAUUCAAA
chr	419394	-	1176.97	internal,	I:SR0301, BB_0407,	NCBI locus tag: I:n/a, BB_RS02015, NCBI gene name: I:n/a, man/a, UniPort gene names: I:n/a, man/a,	I:n/a, mannose-6-phosphate isomerase%2C class I,	I:n/a, Mannose-6-phosphate isomerase, EC 5.3.1.8,	AATTAATTTTATTCCCAATCTTTTGGGTGATAAGATTGATGGAAAGCCCAAGGCTGAAATG	3.15325		.(((((((((((((((((....))))).))))))))))))....((((...))))......	UAAUUUUA	UUCCCAAUCUUUUGGGUGA	(((((((....))))).))	UCUU	UAAGAUUGAUGG
chr	421180	-	3718.55	internal,	I:BB_0408,	NCBI locus tag: I:BB_RS02020, NCBI gene name: I:n/a, UniPort gene names: I:n/a,	I:PTS sugar transporter subunit IIA,	I:Pts system, fructose-specific iiabc component,	GAAAAGATAGGTGACACTTCTTGGGAAAATGGGGTTGCAATTCCTCATTTTATAGGAGATG	5.61319		.................((((((..(((((((((........))))))))).))))))...	UGGGAAAA	UGGGGUUGCAAUUCCUCA	(((((........)))))	UUGCAAUU	UUUUAUAGGAGA
chr	421341	-	3607.86	internal,	I:BB_0408,	NCBI locus tag: I:BB_RS02020, NCBI gene name: I:n/a, UniPort gene names: I:n/a,	I:PTS sugar transporter subunit IIA,	I:Pts system, fructose-specific iiabc component,	AGACCACAGTTATGTTTTTTAATTTTTTGAAAAAAGATCTTGTATTTGTTTTGCCAGAAGT	1.05511		..............((((((((....))))))))...........................	CAGUUAUG	UUUUUUAAUUUUUUGAAAAA	((((((((....))))))))	UUUU	AGAUCUUGUAUU
chr	421643	+	2000.34	primary, internal,	P:SR0302, I:BB_0409,	NCBI locus tag: P:n/a, I:BB_RS02025, NCBI gene name: P:n/a, I:n/a, UniPort gene names: P:n/a, I:n/a,	P:n/a, I:n/a,	P:n/a, I:Uncharacterized protein,	CTTATCATTTCCAATTTAAATGCACTTGCAAATGAAGAAGGCAATACTAATGAAAAAAATG	1.04329		....(((((...........(((((((.........))))))).....)))))........	CUUAUCA	UUUCCAAUUUAAAUGCACUUGCAAAUGAAGAAGGCAAUACUAA	((...........(((((((.........))))))).....))	GCAAAUGAA	UGAAAAAAAUG
chr	423265	+	2073.3	primary, internal,	P:SR0304, I:BB_0412,	NCBI locus tag: P:n/a, I:BB_RS02035, NCBI gene name: P:n/a, I:n/a, UniPort gene names: P:n/a, I:n/a,	P:n/a, I:n/a,	P:n/a, I:Membrane protein, putative,	TATTGGTTAATAAATTAACCATCTTTATTGCTGGGATCATAGGCTCGCTGTGGTCATACAT	2.80489		...(((((((....))))))).............((((((((.....))))))))......	UAU	UGGUUAAUAAAUUAACCA	(((((((....)))))))	UAAA	UCUUUAUUGCUG
chr	428378	+	2462.38	internal,	I:BB_0417,	NCBI locus tag: I:BB_RS02060, NCBI gene name: I:n/a, UniPort gene names: I:adk,	I:adenylate kinase,	I:Adenylate kinase, AK, EC 2.7.4.3 (ATP-AMP transphosphorylase) (ATP:AMP phosphotransferase) (Adenylate monophosphate kinase),	AGTGATAAAAAGACTCTCGGGAAGAAGAATTTGCAAATCTTGCAATAATATTTTCAATATA	2.373		....................(((((.....(((((.....))))).....)))))......	AGAAGAAU	UUGCAAAUCUUGCAA	(((((.....)))))	AAUCU	UAAUAUUUUCAA
chr	428883	+	3176.88	primary, internal,	P:SR0311, I:BB_0418,	NCBI locus tag: P:n/a, I:BB_RS02065, NCBI gene name: P:n/a, I:n/a, UniPort gene names: P:n/a, I:n/a,	P:n/a, I:n/a,	P:n/a, I:Uncharacterized protein,	TCCAAAATATTGACCCAAGTTTAAAAATTCCAGTCAATTATTGGGGGGGAATAAAACTAAT	1.02849		(((..........(((.............(((((.....)))))))))))...........		UCCAAAAUAUUGACCCAAGUUUAAAAAUUCCAGUCAAUUAUUGGGGGGGA	(((..........(((.............(((((.....)))))))))))	CAAUU	AUAAAACUAAU
chr	429570	-	1470.07	antisense,	A:BB_0418,	NCBI locus tag: A:BB_RS02065, NCBI gene name: A:n/a, UniPort gene names: A:n/a,	A:n/a,	A:Uncharacterized protein,	GCCAGTTGCTATTCTTTTTGAAATATCAGCCAGTCCGGCTGTGTTACTTGTGTATGTGGGA	2.47923		.(((......................(((((.....)))))...............)))..	UGAAAUAU	CAGCCAGUCCGGCUG	(((((.....)))))	AGUCC	UGUUACUUGUGU
chr	429726	-	4688.58	primary, internal,	P:SR0313, I:BB_0419,	NCBI locus tag: P:n/a, I:BB_RS02070, NCBI gene name: P:n/a, I:rrp1, UniPort gene names: P:n/a, I:n/a,	P:n/a, I:cyclic-di-GMP-producing response regulator Rrp1,	P:n/a, I:Response regulatory protein,	AACAATTTTACCAATATCATAAGGCTTGCTGATCGCAAGCTTTATGAGGCTAAAGTTTCTG	12.7298		...(((((((......(((((((((((((.....)))))))))))))...)))))))....	AUCAUAAG	GCUUGCUGAUCGCAAGC	((((((.....))))))	UGAUC	UUUAUGAGGCUA
chr	430558	-	1047.09	primary, internal,	P:BB_0420, I:BB_0419,	NCBI locus tag: P:BB_RS02075, I:BB_RS02070, NCBI gene name: P:n/a, I:rrp1, UniPort gene names: P:n/a, I:n/a,	P:response regulator, I:cyclic-di-GMP-producing response regulator Rrp1,	P:Sensory transduction histidine kinase, putative, I:Response regulatory protein,	GATAATTAAAGATAAAGCTTTTGAAGCAGAGAATCAGAAGCTTTTAATTGTGGATGATTCT	4.4529	61	.(((((((.....(((((((((((.........))))))))))))))))))..........	AAGAUAAA	GCUUUUGAAGCAGAGAAUCAGAAGC	((((((((.........))))))))	AGCAGAGAA	UUUUAAUUGUGG
chr	431847	-	1254.82	internal,	I:BB_0420,	NCBI locus tag: I:BB_RS02075, NCBI gene name: I:n/a, UniPort gene names: I:n/a,	I:response regulator,	I:Sensory transduction histidine kinase, putative,	TATAAATGTAAATAACGATAATATTCAAGAGGGTATTCGACTTGCCAATAATATTGAAAGA	1.85528		.......................(((((...((((.......)))).......)))))...	UUCAAGAG	GGUAUUCGACUUGCC	((((.......))))	UUCGACU	AAUAAUAUUGAA
chr	432737	-	3014.88	internal,	I:BB_0420,	NCBI locus tag: I:BB_RS02075, NCBI gene name: I:n/a, UniPort gene names: I:n/a,	I:response regulator,	I:Sensory transduction histidine kinase, putative,	CATGATATTCGTACCCCTATTAACGGAATAATGGCGGCTACTGAGCTTTTGGATACAACTA	1.54706		.....((((((.....((((((......)))))).((((....))))..))))))......	AAUAAUGG	CGGCUACUGAGCU	.((((....))))	ACUG	UUUGGAUACAAC
chr	433758	-	1102.93	internal,	I:BB_0420,	NCBI locus tag: I:BB_RS02075, NCBI gene name: I:n/a, UniPort gene names: I:n/a,	I:response regulator,	I:Sensory transduction histidine kinase, putative,	TATTAAATATATTCTCAATTCTATATTTGATGATATTTCATTTGAATCTTTGCTTCAAATA	1.42483		.((((((((((..........))))))))))........(((((((.......))))))).	UA	UUAAAUAUAUUCUCAAUUCUAUAUUUGA	(((((((((..........)))))))))	UUCUCAAUUC	UGAUAUUUCAUU
chr	435035	-	4522.67	internal,	I:BB_0420,	NCBI locus tag: I:BB_RS02075, NCBI gene name: I:n/a, UniPort gene names: I:n/a,	I:response regulator,	I:Sensory transduction histidine kinase, putative,	TTAAGTACTAATTTTTTAATTTTACTTTTGGTTTGCTTTGTCAACGTCAATTTATTTTCTA	1.14013		..(((((((((................)))))..)))).......................	UUAA	GUACUAAUUUUUUAAUUUUACUUUUGGUUUGC	(((((((................)))))..))	UUUUUUAAUUUUACUU	UUUGUCAACGUC
chr	435194	-	5728.27	primary,	P:BB_r01,	NCBI locus tag: P:BB_RS02080, NCBI gene name: P:rrf, UniPort gene names: P:n/a,	P:5S ribosomal Rn/a,	P:n/a,	CTGATGGTACTGCGAGTTCGCGGGAGAGTAGGTTATTGCCAGGGTTTTTGTTTTTATACTT	1.24703		.........(((((....)))))..((((((((....)))................)))))	GGAGAGUA	GGUUAUUGCC	(((....)))	UAUU	AGGGUUUUUGUU
chr	435333	-	11226.8	primary,	P:BB_r02,	NCBI locus tag: P:BB_RS02085, NCBI gene name: P:n/a, UniPort gene names: P:n/a,	P:23S ribosomal Rn/a,	P:n/a,	TAGCAATATATTAAGCTGACTAATACTAATTACCCGTATCTTTGGCCATATTTTTGTCTTC	2.45587		..((((........(((((......................))))).......))))....	UAUAUUAA	GCUGACUAAUACUAAUUACCCGUAUCUUUGGC	(((((......................)))))	CUAAUACUAAUUACCCGUAUCU	CAUAUUUUUGUC
chr	438267	-	96838.8	orphan		NCBI locus tag: NCBI gene name: UniPort gene names:			TTATTTTATGTTGTATAAATAAATTGGCAAAATAGAGATGGAAGATAAAAATATGGTCAAA	1.12446		...((((((.((((............)))).))))))......(((.........)))...	UUAUUUUA	UGUUGUAUAAAUAAAUUGGCAAAA	(.((((............)))).)	AUAAAUAAAUUG	UAGAGAUGGAAG
chr	438578	-	34283	primary,	P:BB_r04,	NCBI locus tag: P:BB_RS02100, NCBI gene name: P:n/a, UniPort gene names: P:n/a,	P:23S ribosomal Rn/a,	P:n/a,	TAGCAATATATTAAGCTGACTAATACTAATTACCCGTATCTTTGGCCATATTTTTGTCTTC	2.45587		..((((........(((((......................))))).......))))....	UAUAUUAA	GCUGACUAAUACUAAUUACCCGUAUCUUUGGC	(((((......................)))))	CUAAUACUAAUUACCCGUAUCU	CAUAUUUUUGUC
chr	441512	-	210832	orphan		NCBI locus tag: NCBI gene name: UniPort gene names:			TTATTTTATGTTGCATAAACAAATTGGCAAAATAGAGATGGAAGATAAAAATATGGTCAAA	1.13984		...((((((.((((............)))).))))))......(((.........)))...	UUAUUUUA	UGUUGCAUAAACAAAUUGGCAAAA	(.((((............)))).)	AUAAACAAAUUG	UAGAGAUGGAAG
chr	443696	+	1.16269e+08	primary,	P:BB_t04,	NCBI locus tag: P:BB_RS02120, NCBI gene name: P:tRNA-Ile, UniPort gene names: P:n/a,	P:tRNA-Ile,	P:n/a,	AGCGCAGGTCTGATAAACCTGAGGTCGGATGTTCAACTCATCCTGGTCCCAATGTATTCCA	1.22976		....(((((.......))))).....(((((.......)))))..................	CUGAGGUC	GGAUGUUCAACUCAUCC	(((((.......)))))	UUCAACU	UGGUCCCAAUGU
chr	444336	-	2.51768e+08	primary,	P:BB_t05,	NCBI locus tag: P:BB_RS02125, NCBI gene name: P:tRNA-Ala, UniPort gene names: P:n/a,	P:tRNA-Ala,	P:n/a,	AGCATCGGCTTTGCAAGCCGAGGGTCAAGGGTTCGAGTCCCTTAACCTCCATTGGGCTTAT	1.19242		(((.(((((((...)))))))((((.(((((.......))))).)))).......)))...	AAGCCGAG	GGUCAAGGGUUCGAGUCCCUUAACC	(((.(((((.......))))).)))	UUCGAGU	UCCAUUGGGCUU
chr	446405	-	2940.93	internal,	I:BB_0426,	NCBI locus tag: I:BB_RS02135, NCBI gene name: I:n/a, UniPort gene names: I:n/a,	I:2'-deoxyribosyltransferase,	I:Nucleoside 2-deoxyribosyltransferase superfamily,	CTGTGGATTAAGTTTAAAGGAGATAATGAAAATTTCAGAACCTTTTTTGATTATTTAAAAG	2.32163		.....(((((((...(((((......(((.....)))...)))))))))))).........	CUGUGGA	UUAAGUUUAAAGGAGAUAAUGAAAAUUUCAGAACCUUUUUUGA	(((((...(((((......(((.....)))...))))))))))	AAAUU	UUAUUUAAAAG
chr	446762	-	5333.3	internal,	I:BB_0426,	NCBI locus tag: I:BB_RS02135, NCBI gene name: I:n/a, UniPort gene names: I:n/a,	I:2'-deoxyribosyltransferase,	I:Nucleoside 2-deoxyribosyltransferase superfamily,	TTGAAATTTCTTGAAGAGTTTAATTTAGAAGTATTTTCTCCAGAGCATCATGCTGTCAAAA	2.07399		.(((.((((((...............))))))...........(((.....))).)))...	UUGAAA	UUUCUUGAAGAGUUUAAUUUAGAAG	(((((...............)))))	UGAAGAGUUUAAUUU	UAUUUUCUCCAG
chr	447908	+	3461.11	internal,	I:BB_0428,	NCBI locus tag: I:BB_RS02145, NCBI gene name: I:n/a, UniPort gene names: I:n/a,	I:n/a,	I:Uncharacterized protein,	TTTGCATTAATTAGAAAAATATTTATGATCTATTTTTTATGCATTACTCTTGCAGGTTTTG	1.32178		.............((((((((.........)))))))).((((.......)))).......	AAUUAGAA	AAAUAUUUAUGAUCUAUUU	(((((.........)))))	UUUAUGAUC	UUUAUGCAUUAC
chr	448150	+	8073.97	internal,	I:BB_0428,	NCBI locus tag: I:BB_RS02145, NCBI gene name: I:n/a, UniPort gene names: I:n/a,	I:n/a,	I:Uncharacterized protein,	TTGGGGAAATTTAATAATATTAATATACAACATAGCCCTAATTATCACTGTATACTCAAAA	undefined		.((((..................((((((...................))))))))))...	No_8nt_U_tract
chr	448296	+	2842.53	antisense,	A:BB_0429,	NCBI locus tag: A:BB_RS02150, NCBI gene name: A:n/a, UniPort gene names: A:n/a,	A:DUF1893 domain-containing protein,	A:Uncharacterized protein,	AAACCTCTTCGGGATTTTCTAAGCTTTCAATCAAGCTTTCTGCCCTGTCATTTATTTTTTC	1.12244		..........(((.......((((((......))))))....)))................	ACCUCUUC	GGGAUUUUCUAAGCUUUCAAUCAAGCUUUCUGCCC	(((.......((((((......))))))....)))	UCAAUC	UGUCAUUUAUUU
chr	448507	-	2407.08	internal,	I:BB_0429,	NCBI locus tag: I:BB_RS02150, NCBI gene name: I:n/a, UniPort gene names: I:n/a,	I:DUF1893 domain-containing protein,	I:Uncharacterized protein,	TTAAAGATCATAAAATACTTTATTCTAATATGGAAAGAGGATTGAAGCCTCTTTTAGAAGT	1.25437		.(((((...........)))))((((......((((((((.......))))))))))))..	U	UAAAGAUCAUAAAAUACUUUA	(((((...........)))))	AUCAUAAAAUA	UUCUAAUAUGGA
chr	451993	-	27037.4	primary,	P:BB_0435,	NCBI locus tag: P:BB_RS02175, NCBI gene name: P:gyrA, UniPort gene names: P:gyrA,	P:DNA topoisomerase (ATP-hydrolyzing) subunit A,	P:DNA gyrase subunit A, EC 5.6.2.2,	ATAAAGAATTGGTTTTTCTTGTTTAAGAATGTTCCACGTGGAACATTCTTTTTTTTTATTC	6.23564	47	...(((((.......)))))....(((((((((((....)))))))))))...........	UUGUUUAA	GAAUGUUCCACGUGGAACAUUC	(((((((((....)))))))))	ACGU	UUUUUUUUUAUU
chr	452712	-	1981.7	internal,	I:BB_0435,	NCBI locus tag: I:BB_RS02175, NCBI gene name: I:gyrA, UniPort gene names: I:gyrA,	I:DNA topoisomerase (ATP-hydrolyzing) subunit A,	I:DNA gyrase subunit A, EC 5.6.2.2,	ATCAATGCTTATGAAATAAAAGATTCTTCAAGAGCTTCAAAAGGTCAGAATATTAGTGAGC	1.56857		......((((((..........(((((...................)))))....))))))	AAUAAAAG	AUUCUUCAAGAGCUUCAAAAGGUCAGAAU	(((((...................)))))	UCAAGAGCUUCAAAAGGUC	AUUAGUGAGC
chr	453008	-	2292.11	internal,	I:BB_0435,	NCBI locus tag: I:BB_RS02175, NCBI gene name: I:gyrA, UniPort gene names: I:gyrA,	I:DNA topoisomerase (ATP-hydrolyzing) subunit A,	I:DNA gyrase subunit A, EC 5.6.2.2,	AAACTATTAATTTAGGTTTGAAATTTGGCGATGAACGTCGAACTAAAATAATTTATGATGA	1.87021		..............(((((((..((((....))))..))))))).................	UAAUUUAG	GUUUGAAAUUUGGCGAUGAACGUCGAAC	((((((..((((....))))..))))))	GCGA	UAAAAUAAUUUA
chr	453240	-	1381.31	internal,	I:BB_0435,	NCBI locus tag: I:BB_RS02175, NCBI gene name: I:gyrA, UniPort gene names: I:gyrA,	I:DNA topoisomerase (ATP-hydrolyzing) subunit A,	I:DNA gyrase subunit A, EC 5.6.2.2,	ATTAAGATTATTAAATCATCTAAATTAGCAAAAGATGCAAGGGAGAGGCTTGTTTCGAATT	1.2745		.....((((....)))).(((......(((.....)))...)))((((....)))).....	AUUAA	GAUUAUUAAAUC	((((....))))	AUUA	AUCUAAAUUAGC
chr	453528	-	6400.99	primary, internal,	P:SR0333, I:BB_0435,	NCBI locus tag: P:n/a, I:BB_RS02175, NCBI gene name: P:n/a, I:gyrA, UniPort gene names: P:n/a, I:gyrA,	P:n/a, I:DNA topoisomerase (ATP-hydrolyzing) subunit A,	P:n/a, I:DNA gyrase subunit A, EC 5.6.2.2,	CGAGAAGGTATTAGGATAGTTCTTGAAGTTAAAAGAGGATTTGATCCTCATGTTATTATGA	2.26329		..........((((((....))))))........((((((...))))))............	AGUUAAAA	GAGGAUUUGAUCCUC	((((((...))))))	UUG	AUGUUAUUAUGA
chr	453988	-	1229.5	internal,	I:BB_0435,	NCBI locus tag: I:BB_RS02175, NCBI gene name: I:gyrA, UniPort gene names: I:gyrA,	I:DNA topoisomerase (ATP-hydrolyzing) subunit A,	I:DNA gyrase subunit A, EC 5.6.2.2,	TAATTTTAAGTCTAATTATGACGATTCTTTAAGTGAGCCTGAGATTATGCCGTCATCATTT	1.68423		.................((((((..((((...........))))......)))))).....	AAUUAUGA	CGAUUCUUUAAGUGAGCCUGAGAUUAUGCCG	((..((((...........))))......))	UAAGUGAGCCU	UCAUCAUUU
chr	454323	-	1180.17	internal,	I:BB_0435,	NCBI locus tag: I:BB_RS02175, NCBI gene name: I:gyrA, UniPort gene names: I:gyrA,	I:DNA topoisomerase (ATP-hydrolyzing) subunit A,	I:DNA gyrase subunit A, EC 5.6.2.2,	AGAGCTCTTCCAGACGTAAGAGATGGTCTTAAACCAGTTCACAGGAGAATACTTTATTCTA	1.78403		.((((((((..........))))((((.....)))))))).....((((((...)))))).	AGAGC	UCUUCCAGACGUAAGAGA	((((..........))))	CCAGACGUAA	UGGUCUUAAACC
chr	454686	-	6099.6	primary, internal,	P:SR0334, I:BB_0436,	NCBI locus tag: P:n/a, I:BB_RS02180, NCBI gene name: P:n/a, I:gyrB, UniPort gene names: P:n/a, I:gyrB,	P:n/a, I:DNA topoisomerase (ATP-hydrolyzing) subunit B,	P:n/a, I:DNA gyrase subunit B, EC 5.6.2.2,	ATTTTTAGATTCTATTGAAACTAAAAATCGCAATAGTATTTCTCTTCAGAGATATAAAGGG	1.5482		.((((((....((((((.............))))))(((((((....))))))))))))).	UUUAGAUU	CUAUUGAAACUAAAAAUCGCAAUAG	((((((.............))))))	AAACUAAAAAUCG	UAUUUCUCUUCA
chr	455056	-	21354.7	primary, internal,	P:SR0335, I:BB_0436,	NCBI locus tag: P:n/a, I:BB_RS02180, NCBI gene name: P:n/a, I:gyrB, UniPort gene names: P:n/a, I:gyrB,	P:n/a, I:DNA topoisomerase (ATP-hydrolyzing) subunit B,	P:n/a, I:DNA gyrase subunit B, EC 5.6.2.2,	GAAGTGCTAAAATGGGTAGAAATAGATTTTTTCAGGCCATTTTGCCACTGTGGGGGAAAAT	4.87332		..((((.((((((((.....................)))))))).))))............	AGUGCUAA	AAUGGGUAGAAAUAGAUUUUUUCAGGCCAUU	(((((.....................)))))	GUAGAAAUAGAUUUUUUCAGG	UUGCCACUGUGG
chr	455189	-	1010.16	internal,	I:SR0335, BB_0436,	NCBI locus tag: I:n/a, BB_RS02180, NCBI gene name: I:n/a, gyrB, UniPort gene names: I:n/a, gyrB,	I:n/a, DNA topoisomerase (ATP-hydrolyzing) subunit B,	I:n/a, DNA gyrase subunit B, EC 5.6.2.2,	AGAAAAGCAAGAGAATCAGAAAGAAAAAAAAATGCATTTGAAAGCTTGGCATTGCCTGGAA	1.02981		....((((.......(((((................)))))..))))(((...))).....	AGAAAA	GCAAGAGAAUCAGAAAGAAAAAAAAAUGCAUUUGAAAGC	((.......(((((................)))))..))	AAGAAAAAAAAAUGCA	UUGGCAUUGCCU
chr	455553	-	2512.25	internal,	I:BB_0436,	NCBI locus tag: I:BB_RS02180, NCBI gene name: I:gyrB, UniPort gene names: I:gyrB,	I:DNA topoisomerase (ATP-hydrolyzing) subunit B,	I:DNA gyrase subunit B, EC 5.6.2.2,	CAACATTCTTTCTTTTGTTAATAACATTAATACAAGAGAAGGGGGAACTCATGTTATGGGA	1.07474		.....(((((((((((((.............)))))))))))))...(((((...))))).	CAACA	UUCUUUCUUUUGUUAAUAACAUUAAUACAAGAGAAGGGG	(((((((((((((.............)))))))))))))	UAAUAACAUUAAU	GAACUCAUGUUA
chr	456075	-	4781.34	internal,	I:BB_0436,	NCBI locus tag: I:BB_RS02180, NCBI gene name: I:gyrB, UniPort gene names: I:gyrB,	I:DNA topoisomerase (ATP-hydrolyzing) subunit B,	I:DNA gyrase subunit B, EC 5.6.2.2,	TGAACTTGTTTTAACAAAATTACATTCTGGTGGTAAGTTTAATAAAGGCACGTATAAAGTT	undefined		.((((((((....))))..((((.........)))))))).....................	UGAACUUG	UUUUAACAAAAUUACAUUCUGGUGGUAAG	(....))))..((((.........)))))	AUUCUGGUG	UUUAAUAAAGGC
chr	456321	-	11869.1	internal,	I:BB_0436,	NCBI locus tag: I:BB_RS02180, NCBI gene name: I:gyrB, UniPort gene names: I:gyrB,	I:DNA topoisomerase (ATP-hydrolyzing) subunit B,	I:DNA gyrase subunit B, EC 5.6.2.2,	TAACATTCAGGTCTTAAAAGGACTTGAGGCTGTTAGGAAAAGGCCTGGCATGTATATAGGC	1.56155		.....(((((((((.....)))))))))(((((((((......)))))).........)))	UUGAGGCU	GUUAGGAAAAGGCCUGGC	((((((......))))))	AAAAGG	AUGUAUAUAGGC
chr	457486	+	6492.55	primary, internal,	P:SR0339, I:BB_0437,	NCBI locus tag: P:n/a, I:BB_RS02185, NCBI gene name: P:n/a, I:dnaA, UniPort gene names: P:n/a, I:dnaA,	P:n/a, I:chromosomal replication initiator protein DnaA,	P:n/a, I:Chromosomal replication initiator protein DnaA,	AAATTTTACAGATCGATTAAAAAGCAGATTCACAAGGGGATTAAATGTTGATATATCAAAG	1.09159		...........(((........(((((((((......)))))...))))))).........	UUAAAAAG	CAGAUUCACAAGGGGAUUAAAUG	(((((((......)))))...))	ACAAGG	UUGAUAUAUCAA
chr	458324	+	1304.59	internal,	I:BB_0438,	NCBI locus tag: I:BB_RS02190, NCBI gene name: I:n/a, UniPort gene names: I:dnaN,	I:DNA polymerase III subunit beta,	I:Beta sliding clamp, Beta clamp, Sliding clamp (Beta-clamp processivity factor) (DNA polymerase III beta sliding clamp subunit) (DNA polymerase III subunit beta),	ATCATGCTACACAACACATTTTTTATTTGCGAAACAAATCAAATTATGAATGAGATAGAAA	undefined		....................(((((((...........(((.........)))))))))).	No_8nt_U_tract
chr	460264	+	123445	internal,	I:BB_0441,	NCBI locus tag: I:BB_RS02205, NCBI gene name: I:rnpA, UniPort gene names: I:rnpA,	I:ribonuclease P protein component,	I:Ribonuclease P protein component, RNase P protein, RNaseP protein, EC 3.1.26.5 (Protein C5),	GGATCTGTTAAAAGGAATCGCATTAGAAGACTTTTTAAAGAAGCTTTTAGAAAAAGATTAG	1.62269		...(((.((((((((...............)))))))))))..(((((...))))).....	AUCUGUUA	AAAGGAAUCGCAUUAGAAGACUUUU	(((((...............)))))	AAUCGCAUUAGAAGA	UAAAGAAGCUUU
chr	460655	+	2531.57	internal,	I:BB_0442,	NCBI locus tag: I:BB_RS02210, NCBI gene name: I:yidC, UniPort gene names: I:yidC,	I:membrane protein insertase YidC,	I:Membrane protein insertase YidC (Foldase YidC) (Membrane integrase YidC) (Membrane protein YidC),	CAAGATATTATTGTAGAGACAGGGATATATGTTGCTACTTTTTCTACATTTAAAGGAAATT	2.29678		............((((.((((........)))).))))..(((((.........)))))..	AUAUUAUU	GUAGAGACAGGGAUAUAUGUUGCUAC	((((.((((........)))).))))	GGGAUAUA	UUUUUCUACAUU
chr	461488	+	1500.97	internal,	I:BB_0442,	NCBI locus tag: I:BB_RS02210, NCBI gene name: I:yidC, UniPort gene names: I:yidC,	I:membrane protein insertase YidC,	I:Membrane protein insertase YidC (Foldase YidC) (Membrane integrase YidC) (Membrane protein YidC),	TATTTTTTTGACAATTGTTGTTAGAATACTTATCTTTCCTTTGACATTTAAGGGATTTAGA	1.10792		.....((((((((.....))))))))..........((((((((...))))))))......	UAUUU	UUUUGACAAUUGUUGUUAGAA	((((((((.....))))))))	AUUGU	UACUUAUCUUUC
chr	461643	+	2833.15	internal,	I:BB_0442,	NCBI locus tag: I:BB_RS02210, NCBI gene name: I:yidC, UniPort gene names: I:yidC,	I:membrane protein insertase YidC,	I:Membrane protein insertase YidC (Foldase YidC) (Membrane integrase YidC) (Membrane protein YidC),	GGCTTTATAAAGAAGAAGGAGTTAATCCTCTTGGGGGGTGTCTTCCTGTAATTTTGCAGCT	2.3825		..((((.....)))).(((((...((((((...))))))...)))))(((....)))....	AAGAAGAA	GGAGUUAAUCCUCUUGGGGGGUGUCUUCC	((((...((((((...))))))...))))	UUG	UGUAAUUUUGCA
chr	462878	+	2667.18	internal,	I:BB_0444,	NCBI locus tag: I:BB_RS02220, NCBI gene name: I:n/a, UniPort gene names: I:n/a,	I:NAD-dependent epimerase,	I:WbnF,	TTTTTAACCGGAATTGCAGGGTTTATTGGATTTCATGTAGCTAAAAAGCTTGTGGAAAAAG	1.16033		.......((((((((....)))))..))).((((((..((((....)))).))))))....	UUUAACCG	GAAUUGCAGGGUUU	(((((....)))))	GCAG	AUUGGAUUUCAU
chr	463142	+	1340.6	internal,	I:BB_0444,	NCBI locus tag: I:BB_RS02220, NCBI gene name: I:n/a, UniPort gene names: I:n/a,	I:NAD-dependent epimerase,	I:WbnF,	TTTACACATGTTTGCCATTTGGCTGCTCAAGCGGGCATTAGAGATAGTCTTGAAAATCCTG	1.82834		.............(((....)))(((((....)))))...((((...))))..........	CAUUUGGC	UGCUCAAGCGGGCA	(((((....)))))	AAGC	UUAGAGAUAGUC
chr	463282	+	1650.14	internal,	I:BB_0444,	NCBI locus tag: I:BB_RS02220, NCBI gene name: I:n/a, UniPort gene names: I:n/a,	I:NAD-dependent epimerase,	I:WbnF,	TTTTGTTTATGCATCAACGTCATCGGTTTATGGCATAAATGAAAATATGCCGTCTAGTGAA	3.26846		...................((((......((((((((........))))))))...)))).	UCGGUUUA	UGGCAUAAAUGAAAAUAUGCCG	(((((((........)))))))	AAUGAAAA	UCUAGUGAA
chr	464062	+	7721.41	internal,	I:BB_0445,	NCBI locus tag: I:BB_RS02225, NCBI gene name: I:fbaA, UniPort gene names: I:fba,	I:class II fructose-bisphosphate aldolase,	I:Fructose-bisphosphate aldolase, FBP aldolase, FBPA, EC 4.1.2.13 (Fructose-1,6-bisphosphate aldolase),	ATTTGATAAAAGAAAAAATAAAATGGAAAGGAGTGATATAAATGGGTGTTTTAGATAAGAT	1.19695		..................................(((((......)))))...........	AAAGGAGU	GAUAUAAAUGGGUGUU	(((((......)))))	AAAUGG	UUAGAUAAGAU
chr	464252	+	4852.24	internal,	I:BB_0445,	NCBI locus tag: I:BB_RS02225, NCBI gene name: I:fbaA, UniPort gene names: I:fba,	I:class II fructose-bisphosphate aldolase,	I:Fructose-bisphosphate aldolase, FBP aldolase, FBPA, EC 4.1.2.13 (Fructose-1,6-bisphosphate aldolase),	AGAAATTAATTCTCCTATTATGATACAATTTTCTAATAGTGGATCTGCTTTTATTTCTGGA	1.22513		((((((........(((((((..............)))))))..........))))))...	AGAAA	UUAAUUCUCCUAUUAUGAUACAAUUUUCUAAUAGUGGAUCUGCUUUUA	(........(((((((..............)))))))..........)	GAUACAAUUUUCUA	UUUCUGGA
chr	464613	+	2409.02	internal,	I:BB_0445,	NCBI locus tag: I:BB_RS02225, NCBI gene name: I:fbaA, UniPort gene names: I:fba,	I:class II fructose-bisphosphate aldolase,	I:Fructose-bisphosphate aldolase, FBP aldolase, FBPA, EC 4.1.2.13 (Fructose-1,6-bisphosphate aldolase),	TTGGAAATAGAGCTTGGAATTACGGGTGGGGAAGAGGATGGAGTTGACAATTCAGATAGAG	1.07474		(((....))).(((((......))))).............(((((...)))))........	AGAGGAUG	GAGUUGACAAUUC	(((((...)))))	GAC	AGAUAGAG
chr	465181	+	13193.2	primary,	P:BB_0445,	NCBI locus tag: P:BB_RS02225, NCBI gene name: P:fbaA, UniPort gene names: P:fba,	P:class II fructose-bisphosphate aldolase,	P:Fructose-bisphosphate aldolase, FBP aldolase, FBPA, EC 4.1.2.13 (Fructose-1,6-bisphosphate aldolase),	AAATAAAAATTCACTAATTTTTATTTGCAAGCTGCTTTTTGAGCGGCTTTTTTATTATTCT	4.99241	49	(((((((((((....)))))))))))..(((((((((...)))))))))............	AUUUGCAA	GCUGCUUUUUGAGCGGC	(((((((...)))))))	UUU	UUUUUUAUUAUU
chr	469274	-	5077.74	primary, internal,	P:SR0346, I:BB_0447,	NCBI locus tag: P:n/a, I:BB_RS02240, NCBI gene name: P:n/a, I:n/a, UniPort gene names: P:n/a, I:n/a,	P:n/a, I:cation:proton antiporter,	P:n/a, I:Na+/H+ antiporter,	TCAACAAAATACGACATTGAAGTAAAAATGTCGGCTTTTGTCATGAGTCTGGCAATCATCG	5.38416		...((((((..(((((((........)))))))..)))))).((((.........))))..	UCAACAAA	AUACGACAUUGAAGUAAAAAUGUCGGCU	(..(((((((........)))))))..)	GAAGUAAA	UUUGUCAUGAGU
chr	469927	-	1747.74	primary, internal,	P:BB_0450, I:BB_0449,	NCBI locus tag: P:BB_RS02255, I:BB_RS02250, NCBI gene name: P:rpoN, I:n/a, UniPort gene names: P:rpoN, I:n/a,	P:RNA polymerase factor sigma-54, I:HPF/RaiA family ribosome-associated protein,	P:RNA polymerase sigma-54 factor, I:Uncharacterized protein,	CATATTATGGAACCTAAAATTCAAACGGTTAATTACAGCTTGAATGAGAATGAAAAAAATT	1.15494	34	..................(((((...((((......)))))))))................	ACCUAAAA	UUCAAACGGUUAAUUACAGCUUGAA	((((...((((......))))))))	AAUUAC	UGAGAAUGAAAA
chr	472101	+	1402.78	primary, antisense,	P:SR0347, A:BB_0452,	NCBI locus tag: P:n/a, A:BB_RS02265, NCBI gene name: P:n/a, A:n/a, UniPort gene names: P:n/a, A:n/a,	P:n/a, A:chromate transporter,	P:n/a, A:Chromate transporter superfamily,	GCAATAATGGAAGGCAAAATTCCTGCAACAACGAGCAAAAGTGCGCATGGAAAACCTCCAA	1.18843		........((((.......))))(((........(((....))))))((((.....)))).	GCAAUAAU	GGAAGGCAAAAUUCC	((((.......))))	GGCAAAA	UGCAACAACGAG
chr	472631	+	10632.3	internal,	I:BB_0453,	NCBI locus tag: I:BB_RS02270, NCBI gene name: I:n/a, UniPort gene names: I:n/a,	I:mechanosensitive ion channel family protein,	I:Transporter, small conductance mechanosensitive ion channel (MscS) family,	TTTATATTTCAAGATTATTTTAATTATATTATTGAGGGCGTGGTAGGTTATGGTCTAAAAG	1.80973		...........(((((((........((((((.......))))))....))))))).....	UUUCAAGA	UUAUUUUAAUUAUAUUAUUGAGGGCGUGGUAGGUUAUGG	((((........((((((.......))))))....))))	UGAGGGC	UCUAAAAG
chr	474496	-	1488.17	primary, internal,	P:SR0350, I:BB_0454,	NCBI locus tag: P:n/a, I:BB_RS02275, NCBI gene name: P:n/a, I:n/a, UniPort gene names: P:n/a, I:n/a,	P:n/a, I:lipid galactosyltransferase,	P:n/a, I:Lipopolysaccharide biosynthesis-related protein,	CAATATTTACAGATACATATATCCCAGAAAAAAATGGAGTAGCAACATCAATAAAACAAAT	undefined		.......................(((........)))........................	No_8nt_U_tract
chr	474715	+	3109.96	internal,	I:BB_0455,	NCBI locus tag: I:BB_RS02280, NCBI gene name: I:n/a, UniPort gene names: I:n/a,	I:DNA polymerase III subunit delta,	I:DNA polymerase III, delta subunit superfamily,	ATTTAAAAGAGCTTTTAATTAAAATGGATGCTTTTAAATCCGAAGTTTCAGTTACTAAAAT	2.63279		........(((((((..........((((........))))))))))).............	UAAAAGAG	CUUUUAAUUAAAAUGGAUGCUUUUAAAUCCGAAG	((((..........((((........))))))))	GCUUUUAA	UUUCAGUUACUA
chr	475784	+	9948.92	primary, internal,	P:SR0351, I:BB_0456,	NCBI locus tag: P:n/a, I:BB_RS02285, NCBI gene name: P:n/a, I:n/a, UniPort gene names: P:n/a, I:n/a,	P:n/a, I:n/a,	P:n/a, I:Uncharacterized protein,	ATTTTTTAATTATTTAAATATTCCAAGTGATGATGATCTGAAGGCAAAAATTCGTGGGTTG	1.09142		........(((((((.........)))))))...((((((((........)))..))))).	UUUUUUAA	UUAUUUAAAUAUUCCAAGUGA	((((((.........))))))	AAAUAUUCC	UGAUGAUCUGAA
chr	476146	+	8167.51	internal,	I:BB_0456,	NCBI locus tag: I:BB_RS02285, NCBI gene name: I:n/a, UniPort gene names: I:n/a,	I:n/a,	I:Uncharacterized protein,	TAGTTAAGAGTTCTTCTGAAAGTTATAAAATAGAGCTTTTAGGAGATGTTTTAAATATACA	3.05073		...((((((..(((((((((((((.........)))))))))))))..)))))).......	UAGUUAAG	AGUUCUUCUGAAAGUUAUAAAAUAGAGCUUUUAGGAGAUGU	(..(((((((((((((.........)))))))))))))..)	AUAAAAUAG	UUUAAAUAUACA
chr	478010	-	1016.67	primary, internal,	P:SR0354, I:BB_0457,	NCBI locus tag: P:n/a, I:BB_RS02290, NCBI gene name: P:n/a, I:uvrC, UniPort gene names: P:n/a, I:uvrC,	P:n/a, I:excinuclease ABC subunit C,	P:n/a, I:UvrABC system protein C, Protein UvrC (Excinuclease ABC subunit C),	AACAAATTTATTCGAAAAAGTAATAAAATTACCAACCACAAGCGGTTGCTATAAGATGCTA	1.2681		..................((((..........(((((......)))))........)))).	AAAAUUAC	CAACCACAAGCGGUUG	(((((......)))))	ACAAGC	CUAUAAGAUGCU
chr	478273	+	5379.65	internal,	I:BB_0458,	NCBI locus tag: I:BB_RS02295, NCBI gene name: I:n/a, UniPort gene names: I:n/a,	I:fibronectin type III domain-containing protein,	I:n/a,	YCTTTTTTGTGCTTTTCTACTCTGTTATCTCAAGAATTGAAGTTGATACTTGATTCGAAAA	undefined		Fail	No_8nt_U_tract
chr	479152	+	8684.08	primary, internal,	P:SR0355, I:BB_0458,	NCBI locus tag: P:n/a, I:BB_RS02295, NCBI gene name: P:n/a, I:n/a, UniPort gene names: P:n/a, I:n/a,	P:n/a, I:fibronectin type III domain-containing protein,	P:n/a, I:n/a,	TATTATTCTCAAGTGTTATCCTTTGATGTTGATTCTAATGTTCCTAAGGATACAGAGATTG	2.9626		......((((......(((((((......................)))))))..))))...	AAGUGUUA	UCCUUUGAUGUUGAUUCUAAUGUUCCUAAGGA	(((((......................)))))	UGAUGUUGAUUCUAAUGUUCCU	UACAGAGAUUG
chr	481314	+	2.62725e+07	primary, antisense,	P:BB_t20, A:BB_0460,	NCBI locus tag: P:BB_RS02310, A:BB_RS02315, NCBI gene name: P:tRNA-Ser, A:n/a, UniPort gene names: P:n/a, A:n/a,	P:tRNA-Ser, A:lipoprotein,	P:n/a, A:Lipoprotein, putative,	AAAACCGTTGTAGGTGTAAGCCTACCGTGAGTTCGAATCTCACCCTCTCCGTAATTATCAT	1.23637		.........((((((....)))))).(((((.......)))))..................	AAACCGUU	GUAGGUGUAAGCCUAC	((((((....))))))	GUAA	CGUGAGUUCGAA
chr	481709	+	14819.5	antisense,	A:BB_0460,	NCBI locus tag: A:BB_RS02315, NCBI gene name: A:n/a, UniPort gene names: A:n/a,	A:lipoprotein,	A:Lipoprotein, putative,	GTTTCCTTTTAGGTTTAAAGAATAATATTTCAAGAAAGTGCTTGATTCTTTTTCTCTGAAA	2.98019		.......((((((...(((((((.......((((......)))))))))))...)))))).	UUAAAGAA	UAAUAUUUCAAGAAAGUGCUUGA	(.......((((......)))))	AAAGUG	UUCUUUUUCUCU
chr	481983	-	1193.28	internal,	I:BB_0460,	NCBI locus tag: I:BB_RS02315, NCBI gene name: I:n/a, UniPort gene names: I:n/a,	I:lipoprotein,	I:Lipoprotein, putative,	CTTTCAATATTATCTATTCTATCATGCTCTAAATCAGTCTCAAGTAAAGTTAATTCCGAAT	undefined		.............................................................	No_8nt_U_tract
chr	482205	+	3.14546e+07	primary,	P:BB_t21,	NCBI locus tag: P:BB_RS02320, NCBI gene name: P:tRNA-Arg, UniPort gene names: P:n/a,	P:tRNA-Arg,	P:n/a,	AGCGTTAGATTGCGATTCTTAAGGTCGGAGGTTCAAGTCCTCTTGGACACGAAAAGTTTGT	1.17121		.(((......)))...........(((...(((((((....))))))).))).........	GGUCGGAG	GUUCAAGUCCUCUUGGAC	(((((((....)))))))	UCCU	ACGAAAAGUUUG
chr	482655	+	1503.34	internal,	I:BB_0461,	NCBI locus tag: I:BB_RS02335, NCBI gene name: I:dnaX, UniPort gene names: I:dnaX,	I:DNA polymerase III subunit gamma/tau,	I:DNA polymerase III subunit gamma/tau, EC 2.7.7.7,	GTCTTCAAGAGGCACTGCTCTTAAGAAACGCCCCAGAGATTTCAACTCTCTTGAAGGGCAA	undefined		.((((((((((((................)))...(((.......))))))))))))....	UUCAAGAG	GCACUGCUCUUAAGAAACGCCCCAGAGAUUUCAACUCUC	((................)))...(((.......)))))	AUUUCAA	UUGAAGGGCAA
chr	485409	+	1453.77	orphan		NCBI locus tag: NCBI gene name: UniPort gene names:			TTTGCATTTTAGGAGAATTCTTGTATAGAAGATTGTTCTTAAGAGCAGTGTTTTTACCTTG	2.33781		.((((.(((((((((..((((.....)))).....))))))))))))).............	U	UUGCAUUUUAGGAGAAUUCUUGUAUAGAAGAUUGUUCUUAAGAGCAG	((((.(((((((((..((((.....)))).....)))))))))))))	UGUAU	UGUUUUUACCUU
chr	486658	+	24980.2	internal,	I:BB_0465,	NCBI locus tag: I:BB_RS02355, NCBI gene name: I:n/a, UniPort gene names: I:n/a,	I:n/a,	I:OstA-like_N domain-containing protein,	GAAATGATTCTTGAGGGGGTTCCAGTAATTTACCAGAAAGACAACTATTATTCTGCTTCAA	undefined		...........(((((.(((...........)))((((............)))).))))).	No_8nt_U_tract
chr	487162	+	1424.77	internal,	I:BB_0466,	NCBI locus tag: I:BB_RS02360, NCBI gene name: I:lptB, UniPort gene names: I:n/a,	I:LPS export ABC transporter ATP-binding protein,	I:ABC transporter, ATP-binding protein,	GGTTGCTTTAGAGAGAAGAGAAGATCTATCTAAAGCTGAGCGCAAAATAGAGCTTGTGAAT	3.34514		....((((((((.(((........))).)))))))).((((..........))))......	UUGCUUUA	GAGAGAAGAGAAGAUCUAUC	((.(((........))).))	AGAGAAGA	UAAAGCUGAGCG
chr	487423	+	1928.32	internal,	I:BB_0466,	NCBI locus tag: I:BB_RS02360, NCBI gene name: I:lptB, UniPort gene names: I:n/a,	I:LPS export ABC transporter ATP-binding protein,	I:ABC transporter, ATP-binding protein,	CATAGGAGTTCTTATTACCGATCATAATGTAAGAGATGCTTTTGATATAATAGACAGAGCT	1.52203		........(((((((.............)))))))..(((((.............))))).	CAUAGGAG	UUCUUAUUACCGAUCAUAAUGUAAGAG	(((((((.............)))))))	UACCGAUCAUAAU	AUGCUUUUGAUA
chr	487768	+	1939.11	internal,	I:BB_0467,	NCBI locus tag: I:BB_RS02365, NCBI gene name: I:pgeF, UniPort gene names: I:n/a,	I:peptidoglycan editing factor PgeF,	I:Purine nucleoside phosphorylase BB_0467, EC 2.4.2.1 (Adenosine deaminase BB_0467, EC 3.5.4.4) (S-methyl-5'-thioadenosine phosphorylase BB_0467, EC 2.4.2.28),	GTTGAAGATGATTTTATTAATTTTCAAGAAGGAGATGGTCTTATATCTAGCTCTTTAGATG	1.1348		.((((((((..........))))))))((((((((((......)))))...))))).....	UUCAAGAA	GGAGAUGGUCUUAUAUCUAGCUC	(((((((......)))))...))	GUCUUA	UUUAGAUG
chr	488037	+	1668.35	internal,	I:BB_0467,	NCBI locus tag: I:BB_RS02365, NCBI gene name: I:pgeF, UniPort gene names: I:n/a,	I:peptidoglycan editing factor PgeF,	I:Purine nucleoside phosphorylase BB_0467, EC 2.4.2.1 (Adenosine deaminase BB_0467, EC 3.5.4.4) (S-methyl-5'-thioadenosine phosphorylase BB_0467, EC 2.4.2.28),	TTCTGAAATTTTCTTAAAAGAAGTAAGTAATAAATTTAGCAAAGATTTATTAAATGCTTCT	3.26846		..................(((((((..((((((((((.....))))))))))..)))))))	AAGUAAUA	AAUUUAGCAAAGAUU	(((((.....)))))	AGCAA	UAUUAAAUGCUU
chr	488203	+	4184.04	internal,	I:BB_0467,	NCBI locus tag: I:BB_RS02365, NCBI gene name: I:pgeF, UniPort gene names: I:n/a,	I:peptidoglycan editing factor PgeF,	I:Purine nucleoside phosphorylase BB_0467, EC 2.4.2.1 (Adenosine deaminase BB_0467, EC 3.5.4.4) (S-methyl-5'-thioadenosine phosphorylase BB_0467, EC 2.4.2.28),	TGTTTGAAAAATCTTTATTCTTATAGAAGATTAAGAGAAAGTCAAAGTTATGCTTTAATTT	1.59531		..(((((....(((((..((((....))))...)))))...)))))...............	AUCUUUAU	UCUUAUAGAAGA	((((....))))	AUAG	UUAAGAGAAAGU
chr	488602	+	1763.31	internal,	I:BB_0468,	NCBI locus tag: I:BB_RS02370, NCBI gene name: I:n/a, UniPort gene names: I:n/a,	I:Nif3-like dinuclear metal center hexameric protein,	I:GTP cyclohydrolase 1 type 2 homolog,	CAAAGTGTTCTCAGATTTTTTAGGATTAAAAAATTCTTTTGCTTTTGCAAATTATGGCGGA	1.6475		.(((((.......(((((((((....))))))))).....)))))(((........)))..	UUCUCAGA	UUUUUUAGGAUUAAAAAA	(((((((....)))))))	GGAU	UUCUUUUGCUUU
chr	489958	+	27177.1	primary, internal,	P:SR0370, I:BB_0471,	NCBI locus tag: P:n/a, I:BB_RS02385, NCBI gene name: P:n/a, I:n/a, UniPort gene names: P:n/a, I:n/a,	P:n/a, I:YmdB family metallophosphoesterase,	P:n/a, I:Uncharacterized protein,	AGTATGGAATTGATGTTTTAACTTTAGGTGAAAATGCTTTTGCAAGGCCTGATTTATCTGA	1.5518		.......................((((((.....(((....)))..)))))).........	UAACUUUA	GGUGAAAAUGCUUUUGCAAGGCC	(((.....(((....)))..)))	UUUU	UGAUUUAUCUGA
chr	490580	+	1630.53	primary,	P:BB_0471,	NCBI locus tag: P:BB_RS02385, NCBI gene name: P:n/a, UniPort gene names: P:n/a,	P:YmdB family metallophosphoesterase,	P:Uncharacterized protein,	TTTAAAAGATATGGATATTGTTTGATATTCATATCTTTAGATATTCTTTAAATTTTAATAA	8.11837	26	....(((((((((((((((....))))))))))))))).......................	AAAAGAUA	UGGAUAUUGUUUGAUAUUCA	((((((((....))))))))	GUUU	UAUCUUUAGAUA
chr	494909	+	38038.6	primary,	P:SR0378	NCBI locus tag: P:na NCBI gene name: P:na UniPort gene names: P:na	P:na	P:na	TAAAATTTTTTAGAAAAACACGTAGTGCGGGTCAATTTCTAAAAAATTGATTTTTTTATTT	1.94346		...(((((((((((((....(((...)))......))))))))))))).............	UAAAA	UUUUUUAGAAAAACACGUAGUGCGGGUCAAUUUCUAAAAAA	(((((((((((....(((...)))......)))))))))))	AGU	UUGAUUUUUUUA
chr	495570	+	4423.48	internal,	I:BB_0476,	NCBI locus tag: I:BB_RS02405, NCBI gene name: I:tuf, UniPort gene names: I:tuf,	I:elongation factor Tu,	I:Elongation factor Tu, EF-Tu,	TTTCAGCTGATACTCCAATAATCAAAGGTTCAGCTTTTGGGGCTATGTCAAATCCAGAAGA	1.12161		....(((((((.........)))...))))...((((((((...........)))))))).	UUUCAG	CUGAUACUCCAAUAAUCAAAGG	(((((.........)))...))	ACUCCAAUA	UUCAGCUUUUGG
chr	495740	+	2496.02	internal,	I:BB_0476,	NCBI locus tag: I:BB_RS02405, NCBI gene name: I:tuf, UniPort gene names: I:tuf,	I:elongation factor Tu,	I:Elongation factor Tu, EF-Tu,	TTTTCTATTTCAGGAAGAGGCACTGTTGCTACTGGGCGTATTGAAAGAGGTATTATTAAAG	1.29792		((((((......)))))).........(((....)))(((((......)))))........	UACUGGGC	GUAUUGAAAGAGGUAU	(((((......)))))	GAAAGA	UAUUAAAG
chr	496267	+	1500.97	primary,	P:BB_0476,	NCBI locus tag: P:BB_RS02405, NCBI gene name: P:tuf, UniPort gene names: P:tuf,	P:elongation factor Tu,	P:Elongation factor Tu, EF-Tu,	GGTTAAGACTTTAAGGATATATTAATACTCTCTAAAGTTTAGGAGAATAAATTGATTGCTA	1.77244	50	.(((((...............)))))..(((((........)))))...............	AUUAAUAC	UCUCUAAAGUUUAGGAGA	(((((........)))))	AAAGUUUA	AUAAAUUGAUUG
chr	496394	+	1311.6	internal,	I:BB_0477,	NCBI locus tag: I:BB_RS02410, NCBI gene name: I:rpsJ, UniPort gene names: I:rpsJ,	I:30S ribosomal protein S10,	I:30S ribosomal protein S10,	TTGTTAAAGCTGTTCAGAAGGCTAAGGCTCAGATTAAGGGTCCAATCCCTTTGCCGACAAA	1.15954		.((((..((((........))))..(((.......(((((......))))).)))))))..	UUGUUAA	AGCUGUUCAGAAGGCU	((((........))))	GUUCAGAA	AAGGCUCAGAUU
chr	496810	+	2599.8	internal,	I:BB_0478,	NCBI locus tag: I:BB_RS02415, NCBI gene name: I:rplC, UniPort gene names: I:rplC,	I:50S ribosomal protein L3,	I:50S ribosomal protein L3,	TAGCAGGTTCTGTTGATCTTAAGAGTTCTAAAGTTTCAAAGCCCATAAAAGGTCAATATAA	undefined		..........((((((((((............................))))))))))...	No_8nt_U_tract
chr	496961	+	1387.8	internal,	I:BB_0478,	NCBI locus tag: I:BB_RS02415, NCBI gene name: I:rplC, UniPort gene names: I:rplC,	I:50S ribosomal protein L3,	I:50S ribosomal protein L3,	TTTTAAGTCAGTTAAGTATGTAGATGTTACAGGGACTACTAAAGGCAAGGGTTTTCAAGGG	1.03533		.....((((.........((((.....))))..))))....(((((....)))))......	UUUUAA	GUCAGUUAAGUAUGUAGAUGUUACAGGGAC	(((.........((((.....))))..)))	GAUGU	UACUAAAGGCAA
chr	497213	+	6540.21	primary, internal,	P:SR0379, I:BB_0478,	NCBI locus tag: P:n/a, I:BB_RS02415, NCBI gene name: P:n/a, I:rplC, UniPort gene names: P:n/a, I:rplC,	P:n/a, I:50S ribosomal protein L3,	P:n/a, I:50S ribosomal protein L3,	AGCCCTTCTAGTAAAAGGGGCTGTGCCTGGTGCTAAGGGTTCTTTTGTTGTTGTTAAGAAA	2.48108		(((((((........)))))))..((((........))))((((...........))))..	GGGGCUGU	GCCUGGUGCUAAGGGU	((((........))))	GGUGCUAA	UCUUUUGUUGUU
chr	497907	+	1341.56	primary, internal,	P:BB_0479, I:BB_0480,	NCBI locus tag: P:BB_RS02420, I:BB_RS02425, NCBI gene name: P:rplD, I:rplW, UniPort gene names: P:rplD, I:rplW,	P:50S ribosomal protein L4, I:50S ribosomal protein L23,	P:50S ribosomal protein L4, I:50S ribosomal protein L23,	GAGTTTTACATTAAATAAAAAGGATGTTGAGGATAAGTATGAAGGCTTATGATATAATAGT	1.30584	33	.......(((((..........))))).....((((((......))))))...........	GUUGAGGA	UAAGUAUGAAGGCUUA	(((((......)))))	AUGAAG	UGAUAUAAUAGU
chr	498048	+	4366.89	internal,	I:BB_0480,	NCBI locus tag: I:BB_RS02425, NCBI gene name: I:rplW, UniPort gene names: I:rplW,	I:50S ribosomal protein L23,	I:50S ribosomal protein L23,	ATAAAAAAGAGGTTGGTGCAGCAATAAAAGAACTTTTCAATGTTACTCCAGTATCGTGTAA	1.16029		......(((((((((......)))).......)))))........................	AAAAAAGA	GGUUGGUGCAGCAAUAAAAGAAC	(((((......)))).......)	GUGCAG	UUUUCAAUGUUA
chr	498214	+	1940.52	primary, internal,	P:BB_0480, I:BB_0481,	NCBI locus tag: P:BB_RS02425, I:BB_RS02430, NCBI gene name: P:rplW, I:rplB, UniPort gene names: P:rplW, I:rplB,	P:50S ribosomal protein L23, I:50S ribosomal protein L2,	P:50S ribosomal protein L23, I:50S ribosomal protein L2,	AAAGGAAGATAAAATAGATATTTTTTAGTGGTTTTGGAGAAAAATAAATATGGGTATTAAG	1.16862	23	...((((((((.......))))))))....(((((.....)))))................	AAAGGA	AGAUAAAAUAGAUAUUU	(((((.......)))))	AAAUAGA	UUUAGUGGUUUU
chr	498496	+	3971.77	internal,	I:BB_0481,	NCBI locus tag: I:BB_RS02430, NCBI gene name: I:rplB, UniPort gene names: I:rplB,	I:50S ribosomal protein L2,	I:50S ribosomal protein L2,	TCGAGTTGCTTCTATTGAATATGATCCTAATAGAAGTGCTAATATAGCTTTGCTTGTTTAT	1.69226		.(((((.((((((((((..........))))))))))((((...))))...))))).....	AUAGAAGU	GCUAAUAUAGC	((((...))))	AUA	UUUGCUUGUUUA
chr	498607	+	2503.03	internal,	I:BB_0481,	NCBI locus tag: I:BB_RS02430, NCBI gene name: I:rplB, UniPort gene names: I:rplB,	I:50S ribosomal protein L2,	I:50S ribosomal protein L2,	AGATGTTTTGGAAAGTGGTCCTAATGCTCCAATTAAAATTGGCAATGCCTTACCTCTTGAA	2.58851		.......(((((...............)))))........(((...)))............	AGAUGUU	UUGGAAAGUGGUCCUAAUGCUCCAA	(((((...............)))))	AAGUGGUCCUAAUGC	UUAAAAUUGGCA
chr	498978	+	6295.21	primary, internal,	P:SR0380, I:BB_0481,	NCBI locus tag: P:n/a, I:BB_RS02430, NCBI gene name: P:n/a, I:rplB, UniPort gene names: P:n/a, I:rplB,	P:n/a, I:50S ribosomal protein L2,	P:n/a, I:50S ribosomal protein L2,	GAAAAACTTCTGGAGGTCGTCATCCTGTGTCTCCTTGGGGACAGCCTACTAAAGGTTATAA	1.14596		...........(((........)))..((((((....))))))((((.....)))).....	UCAUCCUG	UGUCUCCUUGGGGACA	((((((....))))))	CUUG	GCCUACUAAAGG
chr	499174	+	1329.81	internal,	I:BB_0482,	NCBI locus tag: I:BB_RS02435, NCBI gene name: I:rpsS, UniPort gene names: I:rpsS,	I:30S ribosomal protein S19,	I:30S ribosomal protein S19,	TGGAAGTGAGAAGAGGGTTGTTATTAAAACCTACTCCAGATCTTCAACAATAATTCCTGAA	1.1566		.((((....((((((((((........)))))........)))))........))))....	AGUGAGAA	GAGGGUUGUUAUUAAAACCUACUCCAGAUC	(((((((........)))))........))	GUUAUUAA	UUCAACAAUAAU
chr	499395	+	1770.32	primary, internal,	P:BB_0482, I:BB_0483,	NCBI locus tag: P:BB_RS02435, I:BB_RS02440, NCBI gene name: P:rpsS, I:rplV, UniPort gene names: P:rpsS, I:rplV,	P:30S ribosomal protein S19, I:50S ribosomal protein L22,	P:30S ribosomal protein S19, I:50S ribosomal protein L22,	TGGTAAATAGAAGATATACGGCAAAGGGCAAAAATTTACCCTCTTCTCCAAAAAAAGTTAG	1.37854	61	........((((((...........(((..........)))))))))..............	AAAUAGAA	GAUAUACGGCAAAGGGCAAAAAUUUACCCUC	((...........(((..........)))))	CAAAAAUUUA	UUCUCCAAAAAA
chr	500664	+	18715.8	primary, internal,	P:BB_0484, I:BB_0485,	NCBI locus tag: P:BB_RS02445, I:BB_RS02450, NCBI gene name: P:rpsC, I:rplP, UniPort gene names: P:rpsC, I:rplP,	P:30S ribosomal protein S3, I:50S ribosomal protein L16,	P:30S ribosomal protein S3, I:50S ribosomal protein L16,	AAATATAGAAAGAAGCAGAGAGGAAGATTGTCTGGAGAGGCCCAGAAGGGCAATAAAATTT	1.07023	76	..........................(((((((((......)))))....)))).......	GAGGAAGA	UUGUCUGGAGAGGCCCAGAAGGGCAA	((((((((......)))))....)))	AGAGGC	UAAAAUUU
chr	501496	+	1510.35	primary,	P:BB_0487,	NCBI locus tag: P:BB_RS02460, NCBI gene name: P:rpsQ, UniPort gene names: P:rpsQ,	P:30S ribosomal protein S17,	P:30S ribosomal protein S17,	GAGGTTTTAGAAAAATTAAAATAGTTTTGATTTTTCTAAAGGAGGTTGATTGTGATTCAGA	8.64454	27	....((((((((((((((((.....))))))))))))))))....((((.......)))).	UAGAAAAA	UUAAAAUAGUUUUGA	(((((.....)))))	AUAGU	UUUUUCUAAAGG
chr	502494	+	3067.9	internal,	I:BB_0490,	NCBI locus tag: I:BB_RS02475, NCBI gene name: I:rplE, UniPort gene names: I:rplE,	I:50S ribosomal protein L5,	I:50S ribosomal protein L5,	GACAAGAAATAGGTGCTAAAGTTACACTTAGGGGCAATGCAATGTATGAATTTTTATATAA	1.47275		.............((((...............))))......(((((((....))))))).	GAAAUAGG	UGCUAAAGUUACACUUAGGGGCA	((((...............))))	AAAGUUACACUUAGG	AUGCAAUGUAUG
chr	502705	+	1691.75	internal,	I:BB_0490,	NCBI locus tag: I:BB_RS02475, NCBI gene name: I:rplE, UniPort gene names: I:rplE,	I:50S ribosomal protein L5,	I:50S ribosomal protein L5,	GAATATTACAATTGTGACAACAGCTTCAAATGATAAAGAAAGTAAAGCTTTGCTTTTGAAA	1.31746		...........((((....)))).(((..........((((((((....))))))))))).	UAUUACAA	UUGUGACAACAG	((((....))))	GACA	CUUCAAAUGAUA
chr	503100	+	3013.69	internal,	I:BB_0492,	NCBI locus tag: I:BB_RS02485, NCBI gene name: I:rpsH, UniPort gene names: I:rpsH,	I:30S ribosomal protein S8,	I:30S ribosomal protein S8,	AAATCAATATTAAACATTCTTAAAGAAGAGGGTTATATTAAGGATTTTAATTTTTTAGAAA	1.12977		.((((...........(((((....))))))))).....((((((....))))))......	AAA	UCAAUAUUAAACAUUCUUAAAGAAGAGGG	((...........(((((....)))))))	AAAG	UUAUAUUAAGGA
chr	503674	+	1542.58	primary, internal,	P:SR0382, I:BB_0493,	NCBI locus tag: P:n/a, I:BB_RS02490, NCBI gene name: P:n/a, I:rplF, UniPort gene names: P:n/a, I:rplF,	P:n/a, I:50S ribosomal protein L6,	P:n/a, I:50S ribosomal protein L6,	CTTACTATAAATGGTATAGGATATAGGGTAGAGCAACAAGGCAATAGCCTTTTTTTAAGCC	2.49184		....(((((.....)))))..................(((((....)))))..........	AGAGCAAC	AAGGCAAUAGCCUU	(((((....)))))	AAUA	UUUUUAAGCC
chr	503814	+	1713.74	internal,	I:BB_0493,	NCBI locus tag: I:BB_RS02490, NCBI gene name: I:rplF, UniPort gene names: I:rplF,	I:50S ribosomal protein L6,	I:50S ribosomal protein L6,	TGAAGGAATAGACAAGTTTAAGGTTGGTCAGGTTGCTGCTGAGATTAGAAGTTTAAAAAAA	1.7123		........(((((...((((((((((((.....)))))))....))))).)))))......	GGAAUAGA	CAAGUUUAAGGUUGGUCAGGUUGCUGCUGAGAUUAGAAG	(...((((((((((((.....)))))))....))))).)	CAGGU	UUUAAAAAAA
chr	504403	+	1743.69	internal,	I:BB_0495,	NCBI locus tag: I:BB_RS02500, NCBI gene name: I:rpsE, UniPort gene names: I:rpsE,	I:30S ribosomal protein S5,	I:30S ribosomal protein S5,	GAGTTACTAAGGTTGTTAAGGGCGGAAGAAGATTCTCTTTTGCTGCTTTCATGGTTGTTGG	1.48942		........(((((.......(((((((((......))))))))))))))............	UGUUAAGG	GCGGAAGAAGAUUCUCUUUUGC	((((((((......))))))))	AGAUUC	UGCUUUCAUGGU
chr	504932	+	1304.59	internal,	I:BB_0496,	NCBI locus tag: I:BB_RS02505, NCBI gene name: I:rpmD, UniPort gene names: I:rpmD,	I:50S ribosomal protein L30,	I:50S ribosomal protein L30,	TAAAAGAATGGAAAATAATAGAAAAATTATTTCTAAAAACAATATTAATGTGCAAGTTTTT	1.7479		...(((((((((((.((((......)))))))))....(((.......)))....))))))	GAAUGGAA	AAUAAUAGAAAAAUUAU	(.((((......)))))	AGAAAA	UUCUAAAAACAA
chr	505058	+	1282.61	internal,	I:BB_0496,	NCBI locus tag: I:BB_RS02505, NCBI gene name: I:rpmD, UniPort gene names: I:rpmD,	I:50S ribosomal protein L30,	I:50S ribosomal protein L30,	TAAAATAGGCGATAAAAAGGTTCATTTTTTAAATGAATCTATTAAGGGTATGCTTAACGAG	3.61349		.....((((((......((((((((((...))))))))))..........)))))).....	UAAAAAGG	UUCAUUUUUUAAAUGAA	(((((((...)))))))	UUU	UCUAUUAAGGGU
chr	505281	+	1720.75	internal,	I:BB_0497,	NCBI locus tag: I:BB_RS02510, NCBI gene name: I:rplO, UniPort gene names: I:rplO,	I:50S ribosomal protein L15,	I:50S ribosomal protein L15,	CAAGACTTGGATTTGAAGGTGGGCAGACTCCTCTTTATAGAAGATTGCCAAGGAAAGGTTT	1.06256		....((((........)))).(((((.....(((((...))))))))))............	CAGACUCC	UCUUUAUAGAAGA	(((((...)))))	AUA	UUGCCAAGGAAA
chr	505881	+	2825.18	internal,	I:BB_0498,	NCBI locus tag: I:BB_RS02515, NCBI gene name: I:secY, UniPort gene names: I:secY,	I:preprotein translocase subunit SecY,	I:Protein translocase subunit SecY,	ATTCTTTTCCTTCTTTGAAAAAAATGCAAGAAGGTGACGGCGGAAGACAAAAGACTAAAAA	1.11713		..((((((.(((((((....))).(((............)))))))..)))))).......	UGAAAAAA	AUGCAAGAAGGUGACGGCG	.(((............)))	AAGAAGGUGACG	GAAGACAAAAGA
chr	506052	-	6924.85	primary, antisense,	P:SR1006, A:BB_0498,	NCBI locus tag: P:n/a, A:BB_RS02515, NCBI gene name: P:n/a, A:secY, UniPort gene names: P:n/a, A:secY,	P:n/a, A:preprotein translocase subunit SecY,	P:n/a, A:Protein translocase subunit SecY,	AATTATCAAAGATGTTCCATTACCTACACCTCTTTGATTAATTTGCTCTCCAAACCACAAA	2.59014		....((((((((..................)))))))).......................	AAUUA	UCAAAGAUGUUCCAUUACCUACACCUCUUUGA	(((((((..................)))))))	UGUUCCAUUACCUACACC	UUAAUUUGCUCU
chr	506053	+	3379.82	internal, antisense,	I:BB_0498, A:SR1006	NCBI locus tag: I:BB_RS02515, A:na NCBI gene name: I:secY, A:na UniPort gene names: I:secY, A:na	I:preprotein translocase subunit SecY, A:na	I:Protein translocase subunit SecY, A:na	TGTTGCTATTTTAACGGTTACTACGGGGACATTTATCCTTTTGTGGTTTGGAGAGCAAATT	2.87592		..(((((............((((((((((......)))..)))))))......)))))...	UUACUACG	GGGACAUUUAUCCUUU	((((......)))..)	CAUUUA	UGUGGUUUGGAG
chr	506352	+	2267.42	internal,	I:BB_0498,	NCBI locus tag: I:BB_RS02515, NCBI gene name: I:secY, UniPort gene names: I:secY,	I:preprotein translocase subunit SecY,	I:Protein translocase subunit SecY,	CAGTTAGTTCATATTTGCCAATCAAGTTGAATCCATCGGGCGTTTTGCCTGTTATTTTTGC	4.44534		......(((((................)))))....(((((.....)))))..........	GAAUCCAU	CGGGCGUUUUGCCUG	(((((.....)))))	GUUUU	UUAUUUUUGC
chr	506745	+	9803.62	internal,	I:BB_0498,	NCBI locus tag: I:BB_RS02515, NCBI gene name: I:secY, UniPort gene names: I:secY,	I:preprotein translocase subunit SecY,	I:Protein translocase subunit SecY,	TTTTTAGATTTCCACACGATGTTTCTAGAATAATGGGGGGGTCTTCTTTGCTTATTATGGT	2.87534		..((((((...............))))))(((((((((((....)))...))))))))...	AAUAAUGG	GGGGGUCUUCUUUGC	((((....)))...)	GUCU	UUAUUAUGGU
chr	507098	+	7428.64	primary, internal,	P:SR0384, I:BB_0500,	NCBI locus tag: P:n/a, I:BB_RS02525, NCBI gene name: P:n/a, I:rpsM, UniPort gene names: P:n/a, I:rpsM,	P:n/a, I:30S ribosomal protein S13,	P:n/a, I:30S ribosomal protein S13,	AAATAGCTCTTACTTCTATTTATGGTATAGGTAGAACAAGAGCTTTGGAAGTTTGCAATAA	2.05503		....(((((((..((((((((((...)))))))))).))))))).................	UACUUCUA	UUUAUGGUAUAGG	(((((...)))))	GGU	UAGAACAAGAGC
chr	507472	+	2781.2	primary, internal,	P:BB_0500, I:BB_0501,	NCBI locus tag: P:BB_RS02525, I:BB_RS02530, NCBI gene name: P:rpsM, I:rpsK, UniPort gene names: P:rpsM, I:rpsK,	P:30S ribosomal protein S13, I:30S ribosomal protein S11,	P:30S ribosomal protein S13, I:30S ribosomal protein S11,	CAACTAATAGTAAAAAAAAAATTAAAAGAAATATCGGAGAAGGAAACGTTTATATACAAGC	1.1198	93	.........(((((..................................)))))........	AACUAAUA	GUAAAAAAAAAAUUAAAAGAAAUAUCGGAGAAGGAAACGUUUAU	(((((..................................)))))	AAAAAAAUUAAAAGAAAUAUCGGAGAAGGAAACG	AUACAAGC
chr	507611	+	1339.19	internal,	I:BB_0501,	NCBI locus tag: I:BB_RS02530, NCBI gene name: I:rpsK, UniPort gene names: I:rpsK,	I:30S ribosomal protein S11,	I:30S ribosomal protein S11,	TTTTAAAGGTGCTAAAAAGTCGACCCCATATGCTGCTCAAATAACAGCAGAGTCTGCTTTA	2.45788		...............(((((.(((......(((((.........)))))..))).))))).	AAAGUCGA	CCCCAUAUGCUGCUCAAAUAACAGCAGAG	(......(((((.........)))))..)	CUCAAAUAA	UCUGCUUUA
chr	508139	+	7785.95	internal,	I:BB_0502,	NCBI locus tag: I:BB_RS02535, NCBI gene name: I:n/a, UniPort gene names: I:rpoA,	I:DNA-directed RNA polymerase subunit alpha,	I:DNA-directed RNA polymerase subunit alpha, RNAP subunit alpha, EC 2.7.7.6 (RNA polymerase subunit alpha) (Transcriptase subunit alpha),	TGAGATTATTGCTAATATTAAAAATATTCATTTGAAACTTGGAGAAGGAGAGCAAAGAAAG	1.03893		........(((((.............(((....)))..............)))))......	UAAAAAUA	UUCAUUUGAA	(((....)))	AUUU	ACUUGGAGAAGG
chr	508821	+	3891.79	internal,	I:BB_0502,	NCBI locus tag: I:BB_RS02535, NCBI gene name: I:n/a, UniPort gene names: I:rpoA,	I:DNA-directed RNA polymerase subunit alpha,	I:DNA-directed RNA polymerase subunit alpha, RNAP subunit alpha, EC 2.7.7.6 (RNA polymerase subunit alpha) (Transcriptase subunit alpha),	TCTTATCGATTATATTTAGGAATGTCTAAAGAAGATGCTCTATCTGTATTGAGTAAGAATG	undefined		((((((((((....((((((....))))))..((((.....))))..))))).)))))...	AUAUUUAG	GAAUGUCUAAAGAAGAUGCUCUAUCUGUA	(....))))))..((((.....))))..)	GCUCU	UUGAGUAAGAAU
chr	508991	+	1803.96	internal,	I:BB_0503,	NCBI locus tag: I:BB_RS02540, NCBI gene name: I:rplQ, UniPort gene names: I:rplQ,	I:50S ribosomal protein L17,	I:50S ribosomal protein L17,	GGTAATTTCTTTTTTTAAGCATGAAAAAATTTCTTCCACTAAGACAAAATTGTTCGAAGTT	1.10252		.........((((((((....))))))))...((((......((((....)))).))))..	GUAAUUUC	UUUUUUUAAGCAUGAAAAAA	((((((((....))))))))	AGCA	UUUCUUCCACUA
chr	509349	+	5127.19	internal,	I:BB_0504,	NCBI locus tag: I:BB_RS02545, NCBI gene name: I:rny, UniPort gene names: I:rny,	I:ribonuclease Y,	I:Ribonuclease Y, RNase Y, EC 3.1.-.-,	TAGGAGTTAAATGATATGATATATATTATTTTTTCTTCTATTTTTGCTGGCTTTATATTAG	3.3946		((((((..(((((((((.....)))))))))...)))))).....................	GAGUUAAA	UGAUAUGAUAUAUAUUA	((((((.....))))))	GAUAU	UUUUUUCUUCUA
chr	509722	+	4790.92	internal,	I:BB_0504,	NCBI locus tag: I:BB_RS02545, NCBI gene name: I:rny, UniPort gene names: I:rny,	I:ribonuclease Y,	I:Ribonuclease Y, RNase Y, EC 3.1.-.-,	TAATAAGAGAAAAAGAGGCCGATCTTGTTAAAAGATTGGAAAATATTTCTGGTCTTACAAG	1.42993		......((((...(((((((((((((.....))))))))......)))))..)))).....	GAGAAAAA	GAGGCCGAUCUUGUUAAAAGAUUGGAAAAUAUUUC	((((((((((((.....))))))))......))))	GUUAA	UGGUCUUACAAG
chr	510209	+	7031.24	internal,	I:BB_0504,	NCBI locus tag: I:BB_RS02545, NCBI gene name: I:rny, UniPort gene names: I:rny,	I:ribonuclease Y,	I:Ribonuclease Y, RNase Y, EC 3.1.-.-,	GATAAATAGCATTATTCAAGAAGAGGGTGAGAAGGTGGTTTTTGACCTTAATATACATGGG	1.47385		...........((((((.......)))))).(((((........)))))............	AGGGUGAG	AAGGUGGUUUUUGACCUU	(((((........)))))	GGUUUUUG	AAUAUACAUGGG
chr	510370	+	1898.92	internal,	I:BB_0504,	NCBI locus tag: I:BB_RS02545, NCBI gene name: I:rny, UniPort gene names: I:rny,	I:ribonuclease Y,	I:Ribonuclease Y, RNase Y, EC 3.1.-.-,	AAATTTTGGCTAAAGAGATGAAATTAGATCCTGTTGTAGTAAAAAGAGCATGCCTTTTGCA	1.19322		..(((((.......)))))...................((((((..........)))))).	AA	AUUUUGGCUAAAGAGAU	(((((.......)))))	GGCUAAA	GAAAUUAGAUCC
chr	510584	+	27277	internal,	I:BB_0504,	NCBI locus tag: I:BB_RS02545, NCBI gene name: I:rny, UniPort gene names: I:rny,	I:ribonuclease Y,	I:Ribonuclease Y, RNase Y, EC 3.1.-.-,	TATTGTGGTTCAAATAGCAGATGCCATTTCAGCATCTCGTCCTGGAGCAAGAAGGGAAAGT	1.2033		...(((..........)))(((((.......)))))...((((..........))))....	AAAUAGCA	GAUGCCAUUUCAGCAUC	(((((.......)))))	CAUUUCA	UCGUCCUGGAGC
chr	510864	+	1405.15	primary, internal,	P:BB_0504, I:BB_0505,	NCBI locus tag: P:BB_RS02545, I:BB_RS02550, NCBI gene name: P:rny, I:n/a, UniPort gene names: P:rny, I:n/a,	P:ribonuclease Y, I:TIGR00282 family metallophosphoesterase,	P:Ribonuclease Y, RNase Y, EC 3.1.-.-, I:Uncharacterized protein,	CGCGAAACCAGAGTTATTGAATATGCAAGATAGCACTATTAAAACCTTGATAATTGGGGAT	1.32648	18	.......((((.((((((..........))))))..((((((....)))))).))))....	AAACCAGA	GUUAUUGAAUAUGCAAGAUAGC	((((((..........))))))	GAAUAUGCAA	ACUAUUAAAACC
chr	511289	+	1533.2	internal,	I:BB_0505,	NCBI locus tag: I:BB_RS02550, NCBI gene name: I:n/a, UniPort gene names: I:n/a,	I:TIGR00282 family metallophosphoesterase,	I:Uncharacterized protein,	ATAATACAAAAAAATTGGTTAATATGCTGAGTAATAAAGCCAAAACCATTTTTGTAGATTT	4.75755		....((((((((...(((((.....(((.........)))...))))))))))))).....	AAAAAAAU	UGGUUAAUAUGCUGAGUAAUAAAGCCAAAACCA	(((((.....(((.........)))...)))))	GAGUAAUAA	UUUUUGUAGAUU
chr	511486	+	2700.36	primary, internal,	P:SR0387, I:BB_0505,	NCBI locus tag: P:n/a, I:BB_RS02550, NCBI gene name: P:n/a, I:n/a, UniPort gene names: P:n/a, I:n/a,	P:n/a, I:TIGR00282 family metallophosphoesterase,	P:n/a, I:Uncharacterized protein,	GATATTGGGATGACAGGTGGATTAAATTCTGTAATAGGATTTAATCCCGACATTTCTCTTA	2.59948		......((((((......((((((((((((.....))))))))))))...)))))).....	UAUUGGGA	UGACAGGUGGAUUAAAUUCUGUAAUAGGAUUUAAUCCCGACA	((......((((((((((((.....))))))))))))...))	GUAAU	UUUCUCUUA
chr	513139	-	1549.71	primary, internal,	P:SR0388, I:BB_0507,	NCBI locus tag: P:n/a, I:BB_RS02560, NCBI gene name: P:n/a, I:n/a, UniPort gene names: P:n/a, I:n/a,	P:n/a, I:GerMN domain-containing protein,	P:n/a, I:Germane domain-containing protein,	TTATAATAGCAAATATTAGTATTTATGCCAATTACACATGAGTGTTTATATTGAAAAGAAA	1.42295		...(((((.....)))))(((....))).....((((....))))................	UUA	UAAUAGCAAAUAUUA	(((((.....)))))	GCAAA	GUAUUUAUGCCA
chr	513226	+	5409.15	primary, internal,	P:SR0389, I:BB_0508,	NCBI locus tag: P:n/a, I:BB_RS02565, NCBI gene name: P:n/a, I:der, UniPort gene names: P:n/a, I:der; engA,	P:n/a, I:ribosome biogenesis GTPase Der,	P:n/a, I:GTPase Der (GTP-binding protein EngA),	ATTTGCTATTATAATGGAAATATCGGAATAAATAAAGAGGTGTATTTGCTTTGCTTAGTTA	1.13565		....((((.....(((....))).............(((((......)))))...))))..	UAAAUAAA	GAGGUGUAUUUGCUUU	(((((......)))))	GUAUUU	GCUUAGUUA
chr	514293	+	4869.49	internal,	I:BB_0508,	NCBI locus tag: I:BB_RS02565, NCBI gene name: I:der, UniPort gene names: I:der; engA,	I:ribosome biogenesis GTPase Der,	I:GTPase Der (GTP-binding protein EngA),	GAATCTTTTAAGTTAAAAGATCAGCTTGAGCTTAAAACCAGTACTCCAGATCTAAATAAAA	1.13877		..((((((((...)))))))).(((....))).............................	GAA	UCUUUUAAGUUAAAAGA	(((((((...)))))))	AGU	UCAGCUUGAGCU
chr	515095	+	1928.32	internal,	I:BB_0509,	NCBI locus tag: I:BB_RS02570, NCBI gene name: I:n/a, UniPort gene names: I:n/a,	I:n/a,	I:Uncharacterized protein,	AAATATTTCTAATATGGTAATTAGTTTAAGAAAATCTCTTAGATCTTTTCCCATTGCTGAG	1.23896		...............((((((..((((((((.....))))))))........))))))...	GUAAUUAG	UUUAAGAAAAUCUCUUAGA	(((((((.....)))))))	AAAUC	UCUUUUCCCAUU
chr	515207	+	1595.93	internal,	I:BB_0509,	NCBI locus tag: I:BB_RS02570, NCBI gene name: I:n/a, UniPort gene names: I:n/a,	I:n/a,	I:Uncharacterized protein,	GGGCTGTTGCAAAAAGATCCTGTAGGGTTTAATTGCTCAGGATTTGTTAAATGGGTAGCGG	6.3559		...(((((((....(((((((...((((......))))))))))).........)))))))	CAAAAAGA	UCCUGUAGGGUUUAAUUGCUCAGGA	((((...((((......))))))))	UUAAUU	UUUGUUAAAUGG
chr	515758	+	64172.6	primary, internal,	P:SR0392, I:BB_0509,	NCBI locus tag: P:n/a, I:BB_RS02570, NCBI gene name: P:n/a, I:n/a, UniPort gene names: P:n/a, I:n/a,	P:n/a, I:n/a,	P:n/a, I:Uncharacterized protein,	TTTAGTTAGAGTTAAAGTTCCTGAAAATTTACCAATAGTGCCTATACCTATAAAGGCAAAT	1.48152		.....((((...........))))..............(((((..........)))))...	UUUAG	UUAGAGUUAAAGUUCCUGA	((((...........))))	AGUUAAAGUUC	AAAUUUACCAAU
chr	516019	+	1617.92	internal,	I:BB_0511,	NCBI locus tag: I:BB_RS02575, NCBI gene name: I:n/a, UniPort gene names: I:n/a,	I:HAD family hydrolase,	I:n/a,	GCAGGTTCAAAATGCTTTCTGAGTATTTAAATCCTTGATGAGAATCGGTGTGCTTTTTTGT	undefined		(((......((((((((...))))))))......(((((....)))))..)))........	UCAAAAUG	CUUUCUGAGUAUUUAAAUCCUUGAUGAGAAUCGGUGUGC	(((...))))))))......(((((....)))))..)))	GAGA	UUUUUUGU
chr	521580	+	1502.38	internal,	I:BB_0512,	NCBI locus tag: I:BB_RS02580, NCBI gene name: I:n/a, UniPort gene names: I:n/a,	I:membrane protein,	I:Uncharacterized protein,	CTTAATCAGAAATTAGAGCATGAATTTACAACCTTGTCTTCTAATCTTGATAAAGTAAGGC	1.99326		....(((((..(((((((....................))))))).)))))..........	AUCAGAAA	UUAGAGCAUGAAUUUACAACCUUGUCUUCUAA	((((((....................))))))	CAUGAAUUUACAACCUUGUC	UCUUGAUAAAGU
chr	522342	+	2327.23	internal,	I:BB_0512,	NCBI locus tag: I:BB_RS02580, NCBI gene name: I:n/a, UniPort gene names: I:n/a,	I:membrane protein,	I:Uncharacterized protein,	GAACAAGAATCAATTAAATCTATTAAAAATGATTTTAATAGATTTTTTGAATTTTACTCTT	4.65451		.........((((..(((((((((((((....))))))))))))).))))...........	CAAUUAAA	UCUAUUAAAAAUGAUUUUAAUAGA	((((((((((....))))))))))	AUGA	UUUUUUGAAUUU
chr	523527	+	1326.58	primary, internal,	P:SR0395, I:BB_0513,	NCBI locus tag: P:n/a, I:BB_RS02585, NCBI gene name: P:n/a, I:n/a, UniPort gene names: P:n/a, I:pheS,	P:n/a, I:phenylalanine--tRNA ligase subunit alpha,	P:n/a, I:Phenylalanine--tRNA ligase alpha subunit, EC 6.1.1.20 (Phenylalanyl-tRNA synthetase alpha subunit, PheRS),	GCGATCTTCTTAGAGAAAGTTTGACAACCGAAGAGCTTTTATTAATATCAAATTTTGCTAA	5.02534		.........((((.((((((((..........)))))))).................))))	UUAGAGAA	AGUUUGACAACCGAAGAGCU	(((((..........)))))	GACAACCGAA	UUUAUUAAUAUC
chr	526263	+	3214.71	primary,	P:BB_0514,	NCBI locus tag: P:BB_RS02590, NCBI gene name: P:n/a, UniPort gene names: P:pheT,	P:phenylalanine--tRNA ligase subunit beta,	P:Phenylalanine--tRNA ligase beta subunit, EC 6.1.1.20 (Phenylalanyl-tRNA synthetase beta subunit, PheRS),	GTTTTTGAGGTTAATATAAACAAACTTATGAGTCGATCTTAAGCATTGAATATTAGTTTTA	1.37439	9	.......(((((..........))))).....(((((.......)))))............	CUUAUGAG	UCGAUCUUAAGCAUUGA	(((((.......)))))	CUUAAGC	AUAUUAGUUUUA
chr	526398	+	2314.62	primary, internal,	P:SR0396, I:BB_0515,	NCBI locus tag: P:n/a, I:BB_RS02595, NCBI gene name: P:n/a, I:trxB, UniPort gene names: P:n/a, I:trxB,	P:n/a, I:thioredoxin-disulfide reductase,	P:n/a, I:Thioredoxin reductase, TRXR, EC 1.8.1.9,	TATAAATCTAACCAAGAAGAAAAATCTATCTCAAAAAGAGGTAGATTTTATTGAAGATGTA	6.44575		.....((((...........((((((((((((.....)))))))))))).....))))...	AAGAAAAA	UCUAUCUCAAAAAGAGGUAGA	((((((((.....))))))))	AAAAA	UUUUAUUGAAGA
chr	529141	-	2363.56	primary, internal,	P:BB_0518, I:BB_0517,	NCBI locus tag: P:BB_RS02610, I:BB_RS02605, NCBI gene name: P:dnaK, I:dnaJ, UniPort gene names: P:dnaK, I:dnaJ,	P:molecular chaperone DnaK, I:molecular chaperone DnaJ,	P:Chaperone protein DnaK (HSP70) (Heat shock 70 kDa protein) (Heat shock protein 70), I:Chaperone protein DnaJ,	AAGATTATTATGAAATTTTGGGGCTCTCAAAAGGAGCCTCAAAAGATGAGATAAAAAAAGC	6.6265	57	....(((((......((((((((((((.....)))))))))))))))))............	AAUUUUGG	GGCUCUCAAAAGGAGCC	((((((.....))))))	CAAAA	UCAAAAGAUGAG
chr	529711	-	2552.38	internal,	I:BB_0518,	NCBI locus tag: I:BB_RS02610, NCBI gene name: I:dnaK, UniPort gene names: I:dnaK,	I:molecular chaperone DnaK,	I:Chaperone protein DnaK (HSP70) (Heat shock 70 kDa protein) (Heat shock protein 70),	CTTGGTAATTTTATACTTGATGGAATACCAGCAGCACCAAGAGGAGTGCCTCAAATTGAAG	1.85333		.(((((.(((((((.....)))))))))))).........((((....)))).........	AGCACCAA	GAGGAGUGCCUC	((((....))))	AGUG	AAAUUGAAG
chr	530506	-	18981.8	internal,	I:BB_0518,	NCBI locus tag: I:BB_RS02610, NCBI gene name: I:dnaK, UniPort gene names: I:dnaK,	I:molecular chaperone DnaK,	I:Chaperone protein DnaK (HSP70) (Heat shock 70 kDa protein) (Heat shock protein 70),	AAACACGAAGAGATCGTTGCTGTTTACGATCTTGGTGGGGGAACATTTGACATTTCAATAT	1.19053		...(((...((((((((........)))))))).))).........((((....))))...	CACGAAGA	GAUCGUUGCUGUUUACGAUC	((((((........))))))	UGCUGUUU	UUGGUGGGGGAA
chr	533249	+	2129.89	internal,	I:BB_0522,	NCBI locus tag: I:BB_RS02620, NCBI gene name: I:nadE, UniPort gene names: I:n/a,	I:NAD(+) synthase,	I:n/a,	TATTGTACCCTTTATGGGGATACTTGCGGAGGGCTTGCTTTGATCGGAGATCTTTTTAAGA	2.97053		.......((((....))))......((((.....))))...((((...)))).........	CUUGCUUU	GAUCGGAGAUC	((((...))))	GGA	UUUUUAAGA
chr	536302	+	4286.91	internal,	I:BB_0526,	NCBI locus tag: I:BB_RS02635, NCBI gene name: I:n/a, UniPort gene names: I:n/a,	I:n/a,	I:Uncharacterized protein,	TATTTATATCGATTCACCAAAGAAAAATATTCCAAATTCTATTATGGAGGGCAACCAAACT	1.034		.............................(((((..........)))))............	GAAAAAUA	UUCCAAAUUCUAUUAUGGAG	(((((..........)))))	AAUUCUAUUA	GGCAACCAAACU
chr	542394	+	10776.1	primary, internal,	P:SR0403, I:BB_0533,	NCBI locus tag: P:n/a, I:BB_RS02665, NCBI gene name: P:n/a, I:n/a, UniPort gene names: P:n/a, I:n/a,	P:n/a, I:MBL fold metallo-hydrolase,	P:n/a, I:PhnP protein,	TATAGTAAAAATAAAAGATTGAGAAGTTCTTTTTTTCTTGAGTCATCTTCTGGCATCAAAT	1.56542		............((((((.........))))))....((((((((.....)))).))))..	UAAAAAUA	AAAGAUUGAGAAGUUCUUU	(((((.........)))))	UUGAGAAGU	UUUUCUUGAGUC
chr	545152	+	5073.83	internal,	I:BB_0536,	NCBI locus tag: I:BB_RS02680, NCBI gene name: I:n/a, UniPort gene names: I:n/a,	I:insulinase family protein,	I:Zinc protease, putative,	ACTTATCCTGGAAGAATTTATGAGAAAATGGATAAGTTTTTGACAAGCGGAAGTCTTTATG	1.61496		((((((((.....................))))))))....(((........)))......	A	CUUAUCCUGGAAGAAUUUAUGAGAAAAUGGAUAAG	(((((((.....................)))))))	UGGAAGAAUUUAUGAGAAAAU	UUUUUGACAAGC
chr	547452	+	3476.09	primary,	P:BB_0536,	NCBI locus tag: P:BB_RS02680, NCBI gene name: P:n/a, UniPort gene names: P:n/a,	P:insulinase family protein,	P:Zinc protease, putative,	AAAAACATTCTTGTTTTCTGGGTTTGCTAGAAGGCAAGAATGTTTAGTCTATTTTTATTAG	2.10733	65	..(((((((((((((((((((.....)))))))))))))))))))................	AAAAA	CAUUCUUGUUUUCUGGGUUUGCUAGAAGGCAAGAAUG	((((((((((((((((.....))))))))))))))))	GUUUG	UUUAGUCUAUUU
chr	547544	-	1.18614e+08	primary,	P:BB_t23,	NCBI locus tag: P:BB_RS02685, NCBI gene name: P:tRNA-Lys, UniPort gene names: P:n/a,	P:tRNA-Lys,	P:n/a,	GCAGCGCCCTTTTAAGGCGTTTGTCGTAGGTTCGAGTCCTACTGAGCTCACTTTTGTCCTC	2.25576		..((((((.......))))))....(((((.......)))))...................	GCA	GCGCCCUUUUAAGGCGU	(((((.......)))))	CUUUUAA	UUGUCGUAGGUU
chr	548321	-	3638.1	internal,	I:BB_0537,	NCBI locus tag: I:BB_RS02695, NCBI gene name: I:n/a, UniPort gene names: I:n/a,	I:tetratricopeptide repeat protein,	I:Tetratricopeptide repeat domain protein,	ATTTAAAGAAGCTATTTTAAACACGTTAGAAGAAATTCGACTAAATCCTAGTAACTTAGAT	1.0702		.(((((((......)))))))...(((.(((....))).((((.....)))))))......	A	UUUAAAGAAGCUAUUUUAAA	(((((((......)))))))	AAGCUA	CACGUUAGAAGA
chr	548852	-	4959.75	primary, internal,	P:BB_0539, I:BB_0538,	NCBI locus tag: P:BB_RS02705, I:BB_RS02700, NCBI gene name: P:n/a, I:n/a, UniPort gene names: P:n/a, I:n/a,	P:Bax inhibitor-1/YccA family protein, I:polymer-forming cytoskeletal protein,	P:Uncharacterized protein BB_0539, I:Uncharacterized protein,	AAAAAATTCAATCAAAAATGAATGCTTTAACTTTAAAGCATTCATTTTTAGAGGTTTCAAT	10.0955	68	.............((((((((((((((((....))))))))))))))))............	AAAAUGAA	UGCUUUAACUUUAAAGCA	(((((((....)))))))	ACUU	UUCAUUUUUAGA
chr	549904	-	1209.7	internal,	I:BB_0540,	NCBI locus tag: I:BB_RS02710, NCBI gene name: I:n/a, UniPort gene names: I:fusA; fus1,	I:elongation factor G,	I:Elongation factor G 1, EF-G 1,	TGAAAAAGCAAAGCCTACAATCCTTGAGCCAATAATGAAAGTTACCCTTGAAGGACCTACT	1.10168		....................(((((.......((((....))))......)))))......	UGAGCCAA	UAAUGAAAGUUA	((((....))))	GAAA	CCCUUGAAGGAC
chr	550364	-	3440.26	internal,	I:BB_0540,	NCBI locus tag: I:BB_RS02710, NCBI gene name: I:n/a, UniPort gene names: I:fusA; fus1,	I:elongation factor G,	I:Elongation factor G 1, EF-G 1,	TTGACATTGAATCAAATGAAACAATAATTCAAGGAATGGGAGAGCTACACTTAGAAGTTTA	1.01497		......((((((..............)))))).........(((((.........))))).	UUGACA	UUGAAUCAAAUGAAACAAUAAUUCAA	((((((..............))))))	CAAAUGAAACAAUA	GGAAUGGGAGAG
chr	550606	-	1046.29	internal,	I:BB_0540,	NCBI locus tag: I:BB_RS02710, NCBI gene name: I:n/a, UniPort gene names: I:fusA; fus1,	I:elongation factor G,	I:Elongation factor G 1, EF-G 1,	TGCCAATAATACAGAAGACATTGAATTTGGAGGAAGTGGTGACATTGTTGCTTTATTTGGA	1.21971		..((((.....((((..........))))((((.((((....))))....))))..)))).	AUUUGGAG	GAAGUGGUGACAUUGUUGC	(.((((....))))....)	GUGA	UUUAUUUGGA
chr	551008	-	1156.36	internal,	I:BB_0540,	NCBI locus tag: I:BB_RS02710, NCBI gene name: I:n/a, UniPort gene names: I:fusA; fus1,	I:elongation factor G,	I:Elongation factor G 1, EF-G 1,	TGAACTTATGGAATTACACATGGAAGGAAAAGAAGTTCCTACTGAAATAATATACAATGCA	1.54706		.....(((((........))))).(((((......))))).....................	CACAUGGA	AGGAAAAGAAGUUCCU	(((((......)))))	AAGAAG	ACUGAAAUAAUA
chr	551371	-	1343.58	internal,	I:BB_0540,	NCBI locus tag: I:BB_RS02710, NCBI gene name: I:n/a, UniPort gene names: I:fusA; fus1,	I:elongation factor G,	I:Elongation factor G 1, EF-G 1,	AATATTGGTTCTTGATTCTGTTGCAGGAGTTCAATCCCAATCAATAACTGTTGATCGACAG	1.43024		..((((((((.(((((((((...)))))..))))....)))))))).(((((....)))))	AAUA	UUGGUUCUUGAUUCUGUUGCAGGAGUUCAAUCCCAAUCAA	((((((.(((((((((...)))))..))))....))))))	UUG	UAACUGUUGAUC
chr	551498	-	1138.25	internal,	I:BB_0540,	NCBI locus tag: I:BB_RS02710, NCBI gene name: I:n/a, UniPort gene names: I:fusA; fus1,	I:elongation factor G,	I:Elongation factor G 1, EF-G 1,	GAATCACAATAGCATCAGCTGCAACTCACGTTGAATGGAAAGATTTTCCGATAAATATTAT	2.00516		.........((((....))))((((....))))..(((((.....)))))...........	ACGUUGAA	UGGAAAGAUUUUCCG	(((((.....)))))	AGAUU	AUAAAUAUUAU
chr	551650	-	4613.03	primary, internal, antisense,	P:SR0410, I:BB_0540, A:SR0409	NCBI locus tag: P:n/a, I:BB_RS02710, A:na NCBI gene name: P:n/a, I:n/a, A:na UniPort gene names: P:n/a, I:fusA; fus1, A:na	P:n/a, I:elongation factor G, A:na	P:n/a, I:Elongation factor G 1, EF-G 1, A:na	CATAGGTATTAGCGCACACATCGACTCAGGAAAAACCACTCTTACAGAACGTATTCTTTTT	1.05351		....(((................))).((((........))))..................	AUCGACUC	AGGAAAAACCACUCUU	((((........))))	AAAACCAC	ACAGAACGUAUU
chr	551672	+	8083.85	primary, antisense,	P:SR0409, A:SR0410, BB_0540,	NCBI locus tag: P:n/a, A:n/a, BB_RS02710, NCBI gene name: P:n/a, A:n/a, n/a, UniPort gene names: P:n/a, A:n/a, fusA; fus1,	P:n/a, A:n/a, elongation factor G,	P:n/a, A:n/a, Elongation factor G 1, EF-G 1,	ATGAATTTTATTACAATAAAAAAGAATACGTTCTGTAAGAGTGGTTTTTCCTGAGTCGATG	1.07398		..........((((........((((....)))))))).......................	UUUUAUUA	CAAUAAAAAAGAAUACGUUCUG	(........((((....)))))	UACG	UAAGAGUGGUUU
chr	552305	+	82588.4	primary,	P:SR0412,BB_RS02715,	NCBI locus tag: P:n/a,BB_RS02715, NCBI gene name: P:n/a,n/a, UniPort gene names: P:n/a,n/a,	P:n/a,KTSC domain-containing protein,	P:n/a,n/a,	TTTTTTAGATAGTATTAAAAGCCCTTTTGCTTTTAAAGCAGGAGGGCTTATTTATGTTTAT	1.90779	55	.....((((((....(((((((......)))))))((((......)))).....)))))).	UGCUUUUA	AAGCAGGAGGGCUU	((((......))))	AGGAGG	AUUUAUGUUUAU
chr	552583	+	1804.91	internal,	I:BB_0542,	NCBI locus tag: I:BB_RS02720, NCBI gene name: I:n/a, UniPort gene names: I:n/a,	I:n/a,	I:n/a,	AGCTCTATTTTTAAGGAATATCAGAACATATCAGGTGAATACTATAAGCTTGCTAAATTAA	1.45347		...(((........)))..............(((((...........))))).........	GAACAUAU	CAGGUGAAUACUAUAAGCUUG	(((((...........)))))	GAAUACUAUAA	CUAAAUUAA
chr	553116	+	6007.26	primary,	P:BB_0542,	NCBI locus tag: P:BB_RS02720, NCBI gene name: P:n/a, UniPort gene names: P:n/a,	P:n/a,	P:n/a,	AATTATTATATAATAAGGTGTGCAATATAAACCCTGTTTTATTTTTCATAAATTTTTGTAG	undefined	98	................(((...........)))..............((((....))))..	No_8nt_U_tract
chr	553554	+	1542.58	internal,	I:BB_0543,	NCBI locus tag: I:BB_RS02725, NCBI gene name: I:n/a, UniPort gene names: I:n/a,	I:n/a,	I:Uncharacterized protein,	AACTGCAAATGAAAATTTCTCGTTTATTATGGCAATAACACCAAGATTTTATACAAAATTA	1.14391		...(((((((((.......))))))......)))..........((((((....)))))).	AACUGCA	AAUGAAAAUUUCUCGUU	(((((.......)))))	AAAUUUC	UAUUAUGGCAAU
chr	553926	+	2982.77	orphan		NCBI locus tag: NCBI gene name: UniPort gene names:			GCTAAAATATTTTAATGACCTTGCTTTAAAAAATTTTAGTCATATTTGTGTGTATAAGTTT	3.27505		((((((((........................))))))))(((....)))...........	G	CUAAAAUAUUUUAAUGACCUUGCUUUAAAAAAUUUUAG	(((((((........................)))))))	AUUUUAAUGACCUUGCUUUAAAAA	UCAUAUUUGUGU
chr	554197	+	5607.89	internal,	I:BB_0544,	NCBI locus tag: I:BB_RS02730, NCBI gene name: I:prs, UniPort gene names: I:n/a,	I:ribose-phosphate diphosphokinase,	I:Phosphoribosyl pyrophosphate synthase,	AGAAATTTTTAAGATTGAAAAAGTTTTATCTCCTTTTTTAGAAGGACTTAGTTTGTCTACT	2.52411		.(((((((((........)))))))))...((((((....))))))...............	AGAAA	UUUUUAAGAUUGAAAAAG	(((((........)))))	AAGAUUGA	UUUUAUCUCCUU
chr	554477	+	2054.65	internal,	I:BB_0544,	NCBI locus tag: I:BB_RS02730, NCBI gene name: I:prs, UniPort gene names: I:n/a,	I:ribose-phosphate diphosphokinase,	I:Phosphoribosyl pyrophosphate synthase,	CAGGCCAAAGCCAATTCTGTTAGTGTTATTATCCCGTCTTATCCTTATTCAAGACAAGATA	undefined		..(((....)))...(((.................(((((..........))))).)))..	No_8nt_U_tract
chr	554762	+	1766.54	internal,	I:BB_0544,	NCBI locus tag: I:BB_RS02730, NCBI gene name: I:prs, UniPort gene names: I:n/a,	I:ribose-phosphate diphosphokinase,	I:Phosphoribosyl pyrophosphate synthase,	GGTGCTGTAAGTAGAAATAAATTTTTTGCATCAAGCCTTAAGAGCCCTCTTGCTTTGCTTT	1.03504		(((((.......(((((.....))))))))))((((....(((((......))))))))).	GG	UGCUGUAAGUAGAAAUAAAUUUUUUGCA	(((.......(((((.....))))))))	UAAAU	UCAAGCCUUAAG
chr	554914	+	2106.49	internal,	I:BB_0544,	NCBI locus tag: I:BB_RS02730, NCBI gene name: I:prs, UniPort gene names: I:n/a,	I:ribose-phosphate diphosphokinase,	I:Phosphoribosyl pyrophosphate synthase,	TGTTTTTATGAGTGACGACATGTTAGCTACTGGGGGCACTCTAATTAAGGCAATGAAATTA	1.34867		...((((((((((............(((......)))))))...........))))))...	UUUUAUGA	GUGACGACAUGUUAGCUACUGGGGGCAC	((............(((......)))))	ACUGGG	UCUAAUUAAGGC
chr	555388	+	1395.77	internal,	I:BB_0545,	NCBI locus tag: I:BB_RS02735, NCBI gene name: I:n/a, UniPort gene names: I:n/a,	I:FGGY-family carbohydrate kinase,	I:Xylulokinase,	AAATTTTGACTTTAATATATGGCTTTTTTCTTTTAAGAAAGCCATATCCAATTTTAAGCCT	1.32315		................(((((((((((((.....)))))))))))))..............	CUUUAAUA	UAUGGCUUUUUUCUUUUAAGAAAGCCAUA	((((((((((((.....))))))))))))	CUUUU	UCCAAUUUUAAG
chr	556479	-	1800.37	primary, antisense,	P:BB_0546, A:BB_0545,	NCBI locus tag: P:BB_RS02740, A:BB_RS02735, NCBI gene name: P:n/a, A:n/a, UniPort gene names: P:n/a, A:n/a,	P:SPOR domain-containing protein, A:FGGY-family carbohydrate kinase,	P:SPOR domain-containing protein, A:Xylulokinase,	TAAATATTCTTCATGAACCTCAATAATAGGCGAAACAACATGCTTAATCTTTGTAAGTTTT	1.19228	84	..........................((((((........))))))...............	CUCAAUAA	UAGGCGAAACAACAUGCUUA	((((((........))))))	AAACAACA	AUCUUUGUAAGU
chr	560364	-	8125.83	internal,	I:BB_0548,	NCBI locus tag: I:BB_RS02750, NCBI gene name: I:polA, UniPort gene names: I:polA,	I:DNA polymerase I,	I:DNA polymerase I, POL I, EC 2.7.7.7,	GAAGGCTACGAAGCTGACGATCTTTTAGCTAGTTTTGCCAAAAAGGCTGCAAAGAATAACT	2.48123		.((((((....((((((.......))))))))))))(((.....)))..............	GCUACGAA	GCUGACGAUCUUUUAGC	(((((.......)))))	CGAUCUU	UAGUUUUGCCAA
chr	560637	-	1029.87	primary, internal,	P:BB_0549, I:BB_0548,	NCBI locus tag: P:BB_RS02755, I:BB_RS02750, NCBI gene name: P:n/a, I:polA, UniPort gene names: P:n/a, I:polA,	P:n/a, I:DNA polymerase I,	P:Uncharacterized protein, I:DNA polymerase I, POL I, EC 2.7.7.7,	AATTATCACGTAATGAAAAATTATCCACTTTTAAACACACAAGGAGAAAATGTAAACGCAT	1.14863	92	..........((((.....))))(((................)))................	UUAUCACG	UAAUGAAAAAUUA	((((.....))))	GAAAA	UCCACUUUUAAA
chr	561897	-	1068.49	primary, internal,	P:SR0417, I:BB_0551,	NCBI locus tag: P:n/a, I:BB_RS02765, NCBI gene name: P:n/a, I:n/a, UniPort gene names: P:n/a, I:n/a,	P:n/a, I:response regulator,	P:n/a, I:CheY,	TAGTTTGGAAGAAAGCAAAAAAGCTTTAATAGCTGATGACTCACTTTTTATGAGAAAAAAC	1.26814		...(((....)))........((((.....)))).....((((.......)))).......	AGCAAAAA	AGCUUUAAUAGCU	((((.....))))	UUAAU	GAUGACUCACUU
chr	565633	-	2444.2	primary, internal,	P:SR0419, I:BB_0553,	NCBI locus tag: P:n/a, I:BB_RS02775, NCBI gene name: P:n/a, I:n/a, UniPort gene names: P:n/a, I:n/a,	P:n/a, I:n/a,	P:n/a, I:n/a,	TTATGAATAAAACAAAAAATCGAAGCCTTACGTATTTTATAATACTTTCATGTATATCATT	1.25815		.((((((........................(((((....))))).)))))).........	U	UAUGAAUAAAACAAAAAAUCGAAGCCUUACGUAUUUUAUAAUACUUUCAUG	((((((........................(((((....))))).))))))	UUAU	UAUAUCAUU
chr	565781	+	60237.3	internal,	I:SR0420	NCBI locus tag: I:na NCBI gene name: I:na UniPort gene names: I:na	I:na	I:na	TAATTTGTCCATTTATCAAAAGAGATAAAAATAGCCGGGGGCTATTTTTATTGACAAATAG	8.50775		..(((((((..............(((((((((((((...))))))))))))))))))))..	GAUAAAAA	UAGCCGGGGGCUA	(((((...)))))	GGG	UUUUUAUUGACA
chr	568671	+	3631.31	internal,	I:BB_0556,	NCBI locus tag: I:BB_RS02790, NCBI gene name: I:n/a, UniPort gene names: I:n/a,	I:xanthine dehydrogenase family protein subunit M,	I:Uncharacterized protein,	AACACCGTTTTTGATATTTATCCTTTGTTGATAAGTCTTGATGCTCAAATTGAGTTTAAAA	1.1289		...............(((((((.......)))))))......((((.....))))......	UUUUGAUA	UUUAUCCUUUGUUGAUAAG	((((((.......))))))	CUUUGUU	UCUUGAUGCUCA
chr	569072	-	1378.1	primary, antisense,	P:SR0424, A:BB_0556,	NCBI locus tag: P:n/a, A:BB_RS02790, NCBI gene name: P:n/a, A:n/a, UniPort gene names: P:n/a, A:n/a,	P:n/a, A:xanthine dehydrogenase family protein subunit M,	P:n/a, A:Uncharacterized protein,	TTAATATGTCTAAATAAAAATTCTTTATTAGCTTTAAATTTCTCTCTCCTATGTTGAAATT	1.2189		............((((((.....)))))).......((((((.............))))))	AUGUCUAA	AUAAAAAUUCUUUAU	(((((.....)))))	AAUUC	UAGCUUUAAAUU
chr	569428	+	4830.25	internal,	I:BB_0557,	NCBI locus tag: I:BB_RS02795, NCBI gene name: I:n/a, UniPort gene names: I:ptsH,	I:HPr family phosphocarrier protein,	I:Phosphocarrier protein HPr (Histidine-containing protein),	CAATAGAATCTGATGGAAAGTCTGTTAGCGGAAAAAGTTTGTTCAGGCTTCAAACTTTGGA	1.09752		.........((((((((...)))))))).....((((((((.........))))))))...	AGAAUCUG	AUGGAAAGUCUGU	(((((...)))))	AAG	UAGCGGAAAAAG
chr	569749	+	6911.99	internal,	I:BB_0558,	NCBI locus tag: I:BB_RS02800, NCBI gene name: I:ptsP, UniPort gene names: I:ptsI,	I:phosphoenolpyruvate--protein phosphotransferase,	I:Phosphoenolpyruvate-protein phosphotransferase, EC 2.7.3.9 (Phosphotransferase system, enzyme I),	AGCGAAGTCAAAAGCAATTGAAGCGCTTAGGGATCTTGAGAGAAAAGCTATGCTTCAATTT	3.78405		...............((((((((((((((((...))))))..........)))))))))).	CAAUUGAA	GCGCUUAGGGAUCUUGAGAGAAAAGCUAUGC	(((((((((...))))))..........)))	GAU	UUCAAUUU
chr	570135	+	1733.36	internal,	I:BB_0558,	NCBI locus tag: I:BB_RS02800, NCBI gene name: I:ptsP, UniPort gene names: I:ptsI,	I:phosphoenolpyruvate--protein phosphotransferase,	I:Phosphoenolpyruvate-protein phosphotransferase, EC 2.7.3.9 (Phosphotransferase system, enzyme I),	ATGTTAAAGGGTTTTTAACTGCTGTTGGAGGAGAAACCTCTCATGCTGCTATTTTAGCAAG	1.16926		.((((((((((((((((((....)))))))((((....)))).....))).))))))))..	UGUUGGAG	GAGAAACCUCUC	((((....))))	AACC	AUGCUGCUAUUU
chr	570451	+	1966.7	internal,	I:BB_0558,	NCBI locus tag: I:BB_RS02800, NCBI gene name: I:ptsP, UniPort gene names: I:ptsI,	I:phosphoenolpyruvate--protein phosphotransferase,	I:Phosphoenolpyruvate-protein phosphotransferase, EC 2.7.3.9 (Phosphotransferase system, enzyme I),	TATTACCTATGTTAATAAATATGGTGTTGAGGGAATAGGTCTTTTTAGAACAGAGTTCTTA	1.19742		...((((.(((((....)))))))))..((((((.....)))))).(((((...)))))..	UGGUGUUG	AGGGAAUAGGUCUUU	(((((.....)))))	AUAGG	UUAGAACAGAGU
chr	570750	+	6259.66	primary, internal,	P:SR0425, I:BB_0558,	NCBI locus tag: P:n/a, I:BB_RS02800, NCBI gene name: P:n/a, I:ptsP, UniPort gene names: P:n/a, I:ptsI,	P:n/a, I:phosphoenolpyruvate--protein phosphotransferase,	P:n/a, I:Phosphoenolpyruvate-protein phosphotransferase, EC 2.7.3.9 (Phosphotransferase system, enzyme I),	GGGCCAGTCATTATGGTAAGATAAGGGTAATGGTTCCTATGCTTACCATATATGAAGAGAT	5.52991		.......(((((((((((((...((((.......))))...))))))))).))))......	AGUCAUUA	UGGUAAGAUAAGGGUAAUGGUUCCUAUGCUUACCA	(((((((...((((.......))))...)))))))	UAAUGGU	UAUAUGAAGAGA
chr	571082	+	1684.74	internal,	I:BB_0558,	NCBI locus tag: I:BB_RS02800, NCBI gene name: I:ptsP, UniPort gene names: I:ptsI,	I:phosphoenolpyruvate--protein phosphotransferase,	I:Phosphoenolpyruvate-protein phosphotransferase, EC 2.7.3.9 (Phosphotransferase system, enzyme I),	GATGATGGGGTTAGTTCTGGAATTGATGTGTCTGTTTGTGGTGAGCTTGGAGGAGATGATG	1.17654		............(((((.(((.........))).........)))))..............	UGGGGUUA	GUUCUGGAAUUGAUGUGUCUGUUUGUGGUGAGC	((((.(((.........))).........))))	AUUGAUGUG	UUGGAGGAGAUG
chr	571749	-	1211.39	primary, antisense,	P:SR0427, A:SR0426, BB_0559,	NCBI locus tag: P:n/a, A:n/a, BB_RS02805, NCBI gene name: P:n/a, A:n/a, crr, UniPort gene names: P:n/a, A:n/a, crr,	P:n/a, A:n/a, PTS glucose transporter subunit IIA,	P:n/a, A:n/a, PTS system glucose-specific EIIA component (EIIA-Glc) (EIII-Glc) (Glucose-specific phosphotransferase enzyme IIA component),	GAGATATTTTATGCCTAATTTCTTCTGTCAAGACAGTTGAAGATGATAAAATATATTCAGA	2.10137		...(((((((((........((((((((....)))...)))))..))))))))).......	GAGAUA	UUUUAUGCCUAAUUUCUUCUGUCAAGACAGUUGAAGAUGAUAAAA	((((((........((((((((....)))...)))))..))))))	CAAG	UAUAUUCAGA
chr	571879	+	14746.4	primary, antisense,	P:BB_0559, A:SR0427, BB_0560,	NCBI locus tag: P:BB_RS02805, A:n/a, BB_RS02810, NCBI gene name: P:crr, A:n/a, htpG, UniPort gene names: P:crr, A:n/a, htpG,	P:PTS glucose transporter subunit IIA, A:n/a, molecular chaperone HtpG,	P:PTS system glucose-specific EIIA component (EIIA-Glc) (EIII-Glc) (Glucose-specific phosphotransferase enzyme IIA component), A:n/a, Chaperone protein HtpG (Heat shock protein HtpG) (High temperature protein G),	TTGGTGTTGCGAGTTAAAAAGTAAAAAGAGAGAGCTTAAAACTCTCTCTTTTTACTTTTAA	11.2631	27	................((((((((((((((((((.......))))))))))))))))))..	UAAAAAGA	GAGAGCUUAAAACUCUC	(((((.......)))))	CUUAAAA	UCUUUUUACUUU
chr	573716	-	2098.28	internal,	I:BB_0560,	NCBI locus tag: I:BB_RS02810, NCBI gene name: I:htpG, UniPort gene names: I:htpG,	I:molecular chaperone HtpG,	I:Chaperone protein HtpG (Heat shock protein HtpG) (High temperature protein G),	AGATTAAATTGAAAAGGAAAAGTTGCATGAAAAAACAATTTGATACAGAAGTAAATGATTT	1.21378		..(((((((((........................))))))))).................	AGAUUA	AAUUGAAAAGGAAAAGUUGCAUGAAAAAACAAUU	(((((........................)))))	AAAAGGAAAAGUUGCAUGAAAAAA	UGAUACAGAAGU
chr	574667	+	1466.37	internal,	I:BB_0561,	NCBI locus tag: I:BB_RS02815, NCBI gene name: I:gnd, UniPort gene names: I:gnd,	I:decarboxylating NADP(+)-dependent phosphogluconate dehydrogenase,	I:6-phosphogluconate dehydrogenase, decarboxylating, EC 1.1.1.44,	AGGCACTGGTGTTTGGACAGCTATTGATGCTCTTGAATCTGGTGTGCCTGTAAATTTAATT	undefined		((((((((((.........)))).....(((.........)))))))))............	AGGCA	CUGGUGUUUGGACAGCUAUUGAUGCUCUUGAAUCUGGUGUGCC	(((((.........)))).....(((.........))))))))	CUUGAAUCU	UGUAAAUUUAAU
chr	575812	-	4461.75	internal,	I:BB_0562,	NCBI locus tag: I:BB_RS02820, NCBI gene name: I:n/a, UniPort gene names: I:n/a,	I:DUF3996 domain-containing protein,	I:Uncharacterized protein,	ATTCAAAAATAAAATATAATAATAAGACAAAATTTGGGAGACAACGGTGAAAAAAATTTTT	undefined		............................(((((((..................))))))).	No_8nt_U_tract
chr	580118	+	1726.34	internal,	I:BB_0567,	NCBI locus tag: I:BB_RS02845, NCBI gene name: I:n/a, UniPort gene names: I:n/a,	I:chemotaxis protein CheA,	I:Histidine kinase, EC 2.7.13.3,	TCTAATGTTGAATCTTGTTTAGAATCTAATAAGTTAATTTCTCAAATAGATGGAATTGAGA	1.64709		......(((((..((((((........))))))))))).((((((..........))))))	UGUUGAAU	CUUGUUUAGAAUCUAAUAAG	((((((........))))))	UAGAAUCU	UUAAUUUCUCAA
chr	581475	+	1445.8	primary, internal,	P:SR0430, I:BB_0568,	NCBI locus tag: P:n/a, I:BB_RS02850, NCBI gene name: P:n/a, I:n/a, UniPort gene names: P:n/a, I:cheB,	P:n/a, I:chemotaxis protein CheB,	P:n/a, I:Protein-glutamate methylesterase/protein-glutamine glutaminase, EC 3.1.1.61, EC 3.5.1.44,	TATGCAGGCTCTAATGCTATTGGAGTTATCCTTACAGGTATGGGAGATGATGGTGCTGTTT	2.45016		...((((((((((((...))))))))).((((.........))))........))).....	UAUGCAGG	CUCUAAUGCUAUUGGAG	(((((((...)))))))	GCU	UUAUCCUUACAG
chr	582688	+	1438.79	internal,	I:BB_0569,	NCBI locus tag: I:BB_RS02855, NCBI gene name: I:n/a, UniPort gene names: I:n/a,	I:n/a,	I:Uncharacterized protein,	GATATTCCTAAAATAATAGAACAATTTTCTAGTATTTTGTCTGATCTGCTTAGAAGAATTG	1.50424		........(((((((.(((((.....))))).)))))))(((((.....))))).......	UCCUAAAA	UAAUAGAACAAUUUUCUAGUA	((.(((((.....))))).))	CAAUU	UUUUGUCUGAUC
chr	583509	+	2144.87	primary, internal,	P:BB_0569, I:BB_0570,	NCBI locus tag: P:BB_RS02855, I:BB_RS02860, NCBI gene name: P:n/a, I:n/a, UniPort gene names: P:n/a, I:n/a,	P:n/a, I:response regulator,	P:Uncharacterized protein, I:Chemotaxis response regulator,	TGAAAAAAAGAATTTTGGTTATTGATGACAATAGGGCAATAAGGCAAAGCGTTGCTTATAT	1.04193	92	.................(((((((....))))..)))....((((((....))))))....	UUUUGGUU	AUUGAUGACAAU	((((....))))	AUGA	AGGGCAAUAAGG
chr	583734	+	2089.24	internal,	I:BB_0570,	NCBI locus tag: I:BB_RS02860, NCBI gene name: I:n/a, UniPort gene names: I:n/a,	I:response regulator,	I:Chemotaxis response regulator,	AATTTGGCAGCTTTGTTCCTATACTTGTTCTTACCACTGAATCTGAGCAATCTAAGGTTGA	1.23498		.......((((((((.........((((((..............))))))..)))))))).	UCCUAUAC	UUGUUCUUACCACUGAAUCUGAGCAA	((((((..............))))))	UUACCACUGAAUCU	UCUAAGGUUGA
chr	584016	+	3160.5	orphan		NCBI locus tag: NCBI gene name: UniPort gene names:			TTAATCATAAGGTTTATATTAAATTTTTATTAGTATAAACAAGTAATTTATGAAAGAAAAT	1.53558		....((((((((((((((((((.......)))))))))))......)))))))........	AAUCAUAA	GGUUUAUAUUAAAUUUUUAUUAGUAUAAACAAGUAAU	((((((((((((.......)))))))))))......)	AUUUUUA	UUAUGAAAGAAA
chr	584099	-	9.26715e+06	primary,	P:BB_t24,	NCBI locus tag: P:BB_RS02865, NCBI gene name: P:tRNA-Leu, UniPort gene names: P:n/a,	P:tRNA-Leu,	P:n/a,	TCAAAATCTGGTGAGGGCAACTTCATGTCGGTTCGACTCCGACTACCGGTATTTTGATTGC	1.18407		((((((((((((((((....))))..(((((.......))))).))))).)))))))....	GCAACUUC	AUGUCGGUUCGACUCCGAC	..(((((.......)))))	UUCGACU	UACCGGUAUUUU
chr	586321	+	8098.7	primary, internal,	P:SR0434, I:BB_0573,	NCBI locus tag: P:n/a, I:BB_RS02880, NCBI gene name: P:n/a, I:n/a, UniPort gene names: P:n/a, I:n/a,	P:n/a, I:ABC transporter ATP-binding protein,	P:n/a, I:n/a,	TTCGGATTTAAATTTAAACATTGAGACCCCTCAAGCCTATTTGCTTCTTGGCAAAAATGGA	1.23285		....................(((((....)))))..(((((((((....)))..)))))).	UUUAAACA	UUGAGACCCCUCAA	(((((....)))))	ACCC	GCCUAUUUGCUU
chr	589642	+	2715.79	primary, internal, antisense,	P:SR0436, I:BB_0575, A:BB_0576,	NCBI locus tag: P:n/a, I:BB_RS02890, A:BB_RS02895, NCBI gene name: P:n/a, I:pyrG, A:n/a, UniPort gene names: P:n/a, I:pyrG, A:n/a,	P:n/a, I:CTP synthase (glutamine hydrolyzing), A:DUF1761 domain-containing protein,	P:n/a, I:CTP synthase, EC 6.3.4.2 (Cytidine 5'-triphosphate synthase) (Cytidine triphosphate synthetase, CTP synthetase, CTPS) (UTP--ammonia ligase), A:Uncharacterized protein,	GTTTCATCCAGAACTTATTACAAGAATAGAAAATCCAGCCAAGCTTTTTCTAGGATTAATT	1.33276		.....((((.................(((((((...(((...)))))))))))))).....	CAAGAAUA	GAAAAUCCAGCCAAGCUUUUUC	(((((...(((...))))))))	CAA	UAGGAUUAAUU
chr	589802	-	1744.44	primary, internal,	P:SR0437, I:BB_0576,	NCBI locus tag: P:n/a, I:BB_RS02895, NCBI gene name: P:n/a, I:n/a, UniPort gene names: P:n/a, I:n/a,	P:n/a, I:DUF1761 domain-containing protein,	P:n/a, I:Uncharacterized protein,	CGATATAATCTATGAAAAAAGACCGTTTAATTTAACAATAGCTAATGCTTTTTTTGACCTT	1.25697		.............((((((((..........................))))))))......	UCUAUGAA	AAAAGACCGUUUAAUUUAACAAUAGCUAAUGCUUUU	(((((..........................)))))	ACCGUUUAAUUUAACAAUAGCUAAUG	UUUGACCUU
chr	590574	+	6071.25	internal,	I:BB_0577,	NCBI locus tag: I:BB_RS02900, NCBI gene name: I:n/a, UniPort gene names: I:n/a,	I:n/a,	I:Uncharacterized protein,	GCAATATGAAATAGAAGAGCAGTTTGCTCTTGAAGTTGGCGAGAGAGTTGTGCTTACAGAT	1.24843		..............((((((.....)))))).((((..((((.....))))))))......	CUCUUGAA	GUUGGCGAGAGAGUUGUGC	((..((((.....))))))	GAGAG	UUACAGAU
chr	590820	+	3023.93	internal,	I:BB_0577,	NCBI locus tag: I:BB_RS02900, NCBI gene name: I:n/a, UniPort gene names: I:n/a,	I:n/a,	I:Uncharacterized protein,	AGAATCAGACGATATTTTTAATTTTGACAACGATTTTAACTTGCCAAAAGTTAAAGCTAAA	1.1803		....(((((.............)))))......(((((((((.....))))))))).....	AGAA	UCAGACGAUAUUUUUAAUUUUGA	(((((.............)))))	CGAUAUUUUUAAU	CAACGAUUUUAA
chr	591154	+	18714.4	primary,	P:SR0440	NCBI locus tag: P:na NCBI gene name: P:na UniPort gene names: P:na	P:na	P:na	TTTGATATTAAAAGTTGAAATAATGTGTCAAATTAAGTACTGGTGACCCTATTCAAAAAAA	1.30404		..............(((((.......((((.............))))....))))).....	AAAGUUGA	AAUAAUGUGUCAAAUUAAGUACUGGUGACCCUAU	(.......((((.............))))....)	AAUUAAGUACUGG	UCAAAAAAA
chr	591325	+	11095	internal,	I:BB_0578,	NCBI locus tag: I:BB_RS02905, NCBI gene name: I:n/a, UniPort gene names: I:n/a,	I:methyl-accepting chemotaxis protein,	I:Methyl-accepting chemotaxis protein,	AGTACTTACGAATATAAGGCTCCTGTTAAGGAAATGCTAAAGGGATTTTATCATACCAAAG	1.01897		.................(((((((....))))...))).......................	AAUAUAAG	GCUCCUGUUAAGGAAAUGC	((((((....))))...))	GUUA	UAAAGGGAUUUU
chr	591523	+	3538.27	internal,	I:BB_0578,	NCBI locus tag: I:BB_RS02905, NCBI gene name: I:n/a, UniPort gene names: I:n/a,	I:methyl-accepting chemotaxis protein,	I:Methyl-accepting chemotaxis protein,	AGTGATCTTGGTAAAAATAATAAGGAAAAATTAAATCAAATATCTTCTGTTATTGTTGGAA	2.18364		...............((((((((((((.................)))).))))))))....	AAAUAAUA	AGGAAAAAUUAAAUCAAAUAUCUUCUGU	(((((.................)))).)	AAAUUAAAUCAAAUAUC	UAUUGUUGGAA
chr	592418	+	4126.44	primary,	P:BB_0578,	NCBI locus tag: P:BB_RS02905, NCBI gene name: P:n/a, UniPort gene names: P:n/a,	P:methyl-accepting chemotaxis protein,	P:Methyl-accepting chemotaxis protein,	AAGATTTGTTGCAATAATTTAAATTAGAGATTTAAAAATTATTATGACTTTTTTAATTTTT	1.25519	61	............(((((((((((((...)))))..))))))))..................	UGCAAUAA	UUUAAAUUAGAGAUUUAAAAA	((((((((...)))))..)))	AGA	UUAUUAUGACUU
chr	592611	+	2814.94	primary, internal,	P:SR0441, I:BB_0579,	NCBI locus tag: P:n/a, I:BB_RS02910, NCBI gene name: P:n/a, I:dnaE, UniPort gene names: P:n/a, I:dnaE,	P:n/a, I:DNA polymerase III subunit alpha,	P:n/a, I:DNA polymerase III subunit alpha, EC 2.7.7.7,	TATCAGATATTATATCAAAAGCAAAAAAATGCAATATGTCGCATATTGCATTAACAGATCA	5.24804		.....(((...................(((((((((((...))))))))))).....))).	AAAAUGCA	AUAUGUCGCAUAU	(((((...)))))	UCG	UGCAUUAACAGA
chr	593839	+	1922.72	internal,	I:BB_0579,	NCBI locus tag: I:BB_RS02910, NCBI gene name: I:dnaE, UniPort gene names: I:dnaE,	I:DNA polymerase III subunit alpha,	I:DNA polymerase III subunit alpha, EC 2.7.7.7,	TGGAACCTTAAAGCCTAAGGCTGTAGTTAAGGATGTGGCTAGGGTTTTAGATATTCCATTT	6.02484		.(((((((...((((...)))).((((((......))))))))))))).............	CUAAGGCU	GUAGUUAAGGAUGUGGCUA	.((((((......))))))	AGGAUG	GGGUUUUAGAUA
chr	596507	+	6514.15	primary, internal,	P:SR0444, I:BB_0580,	NCBI locus tag: P:n/a, I:BB_RS02915, NCBI gene name: P:n/a, I:n/a, UniPort gene names: P:n/a, I:n/a,	P:n/a, I:YggT family protein,	P:n/a, I:Conserved hypothetical integral membrane protein,	TTATAATTATTATTGAACAAGTTGTATTTGCTATTAGAGCTTTAGGAACATATTTGCCTTT	1.32178		.(((((((...........)))))))...(((.....)))...(((..........)))..	UUA	UAAUUAUUAUUGAACAAGUUG	(((((...........)))))	AUUAUUGAACA	UAUUUGCUAUUA
chr	596742	+	3112.73	internal,	I:BB_0581,	NCBI locus tag: I:BB_RS02920, NCBI gene name: I:recG, UniPort gene names: I:recG,	I:ATP-dependent DNA helicase RecG,	I:ATP-dependent DNA helicase RecG, EC 3.6.4.12,	TTTTTCTAAGGTAAAAAGTTGTGATATGATGACGGTGTTCACAGTTCTTGGGCATAAAAAA	1.0761		....(((((((.......((((((..............)))))).))))))).........	GUAAAAAG	UUGUGAUAUGAUGACGGUGUUCACAG	((((((..............))))))	UAUGAUGACGGUGU	UUCUUGGGCAUA
chr	598684	-	1173.57	primary, internal,	P:SR0448, I:BB_0582,	NCBI locus tag: P:n/a, I:BB_RS02925, NCBI gene name: P:n/a, I:n/a, UniPort gene names: P:n/a, I:n/a,	P:n/a, I:D-alanyl-D-alanine carboxypeptidase family protein,	P:n/a, I:Carboxypeptidase, putative,	GCAGAGCCTTGGCACTACTTATACATAGGACCTAAGCCATGCTTTATTCAGAAAAAATATT	2.58485		..(((((..((((......................)))).)))))................	GCAGA	GCCUUGGCACUACUUAUACAUAGGACCUAAGCCAUGC	((..((((......................)))).))	ACUACUUAUACAUAGGACCUAA	UUUAUUCAGAAA
chr	599316	-	1778.07	internal,	I:BB_0582,	NCBI locus tag: I:BB_RS02925, NCBI gene name: I:n/a, UniPort gene names: I:n/a,	I:D-alanyl-D-alanine carboxypeptidase family protein,	I:Carboxypeptidase, putative,	TTTATGCTTTATTATTTCTATTTATTAATTTATCTTTGTTGGCTAACAACATTTCAAAAAA	1.48817		....................................(((((.....)))))..........	UUUAUCUU	UGUUGGCUAACAACA	(((((.....)))))	GCUAA	UUUCAAAAAA
chr	600178	+	1355.58	primary, internal,	P:SR0449, I:BB_0583,	NCBI locus tag: P:n/a, I:BB_RS02930, NCBI gene name: P:n/a, I:n/a, UniPort gene names: P:n/a, I:n/a,	P:n/a, I:MATE family efflux transporter,	P:n/a, I:Conserved hypothetical integral membrane protein,	AGTTTGATAAGCAGTAATTCATATTATCGGATTAAGTTTGGCGATTTTTTTGCTCCAAAGG	1.56493		.(((((((((.............))))))))).......(((((.....))))).......	AG	UUUGAUAAGCAGUAAUUCAUAUUAUCGGA	((((((((.............))))))))	GCAGUAAUUCAUA	UUAAGUUUGGCG
chr	600311	+	1712.32	internal,	I:BB_0583,	NCBI locus tag: I:BB_RS02930, NCBI gene name: I:n/a, UniPort gene names: I:n/a,	I:MATE family efflux transporter,	I:Conserved hypothetical integral membrane protein,	CTATTTTGCATGCATTTTATGCTCGTGTTGGGAGCATTGAATACGCTTCATTTGCTGTTGC	2.75369		.......(((.(((....((((((.......))))))((((.....))))..)))...)))	GCAUUUUA	UGCUCGUGUUGGGAGCA	(((((.......)))))	GUGUUGG	UUGAAUACGCUU
chr	601011	+	3650.48	primary, internal,	P:SR0451, I:BB_0584,	NCBI locus tag: P:n/a, I:BB_RS02935, NCBI gene name: P:n/a, I:n/a, UniPort gene names: P:n/a, I:n/a,	P:n/a, I:MATE family efflux transporter,	P:n/a, I:Conserved hypothetical integral membrane protein,	CCGGTATTTGTCTTTACAAAAATCTTAATTTTTTTATTTGGAGAAATTTATGTATTCATTG	1.53686		......(((((....)))))......(((((((((....))))))))).............	AAUCUUAA	UUUUUUUAUUUGGAGAAA	(((((((....)))))))	AUUU	UUUAUGUAUUCA
chr	601278	+	2494.61	internal,	I:BB_0584,	NCBI locus tag: I:BB_RS02935, NCBI gene name: I:n/a, UniPort gene names: I:n/a,	I:MATE family efflux transporter,	I:Conserved hypothetical integral membrane protein,	TAATATAATTGCTACAAGACAATACAATCAGGGTGATTTTAAGAGCTTTAGAAATACGTTT	1.0388		..........(((............((((.....)))).....)))...............	AUAUAAUU	GCUACAAGACAAUACAAUCAGGGUGAUUUUAAGAGC	(((............((((.....)))).....)))	AGGGU	UUUAGAAAUACG
chr	601408	+	1277.01	internal,	I:BB_0584,	NCBI locus tag: I:BB_RS02935, NCBI gene name: I:n/a, UniPort gene names: I:n/a,	I:MATE family efflux transporter,	I:Conserved hypothetical integral membrane protein,	TTTTTACTTAGATTGATTTCTAATGATGAGCGGGCGGTTTACTATGGAGCAGCTTACTTAA	1.53734		.......(((((......)))))...(((((.....((((......)))).))))).....	AAUGAUGA	GCGGGCGGUUUACUAUGGAGCAGC	((.....((((......)))).))	ACUAUG	UUACUUAA
chr	602436	+	1426.18	primary, internal,	P:BB_0584, I:BB_0585,	NCBI locus tag: P:BB_RS02935, I:BB_RS02940, NCBI gene name: P:n/a, I:murD, UniPort gene names: P:n/a, I:murD,	P:MATE family efflux transporter, I:UDP-N-acetylmuramoyl-L-alanine--D-glutamate ligase,	P:Conserved hypothetical integral membrane protein, I:UDP-N-acetylmuramoylalanine--D-glutamate ligase, EC 6.3.2.9 (D-glutamic acid-adding enzyme) (UDP-N-acetylmuramoyl-L-alanyl-D-glutamate synthetase),	GAAATTAAAAATTTAAATTTTTTAATCATGGGTTTAGGCCTTAATGGAGGAGGAGTAGCTC	1.07652	92	...((((((((.......))))))))...(((((....((((....))))......)))))	GGUUUAGG	CCUUAAUGGAGG	((((....))))	AAUG	AGGAGUAGCUC
chr	604762	-	6117.8	primary, internal,	P:BB_0587, I:BB_0586,	NCBI locus tag: P:BB_RS02950, I:BB_RS02945, NCBI gene name: P:metG, I:n/a, UniPort gene names: P:metG, I:n/a,	P:methionine--tRNA ligase, I:lipid II:glycine glycyltransferase FemX,	P:Methionine--tRNA ligase, EC 6.1.1.10 (Methionyl-tRNA synthetase, MetRS), I:FemA protein,	ATCTAAAGATATTCCAAACGGAACAGTTTGCTAAGAGCTATTAATGACTATTAAAAAAATA	1.33378	17	...........((((....)))).(((((.....)))))......................	AACGGAAC	AGUUUGCUAAGAGCU	(((((.....)))))	GCUAA	AUUAAUGACUAU
chr	605966	-	4828.27	internal,	I:BB_0587,	NCBI locus tag: I:BB_RS02950, NCBI gene name: I:metG, UniPort gene names: I:metG,	I:methionine--tRNA ligase,	I:Methionine--tRNA ligase, EC 6.1.1.10 (Methionyl-tRNA synthetase, MetRS),	ACTTAAATTACGAAAATCTTAAATTTTCAAAATCAGAAGGAACAGGAATTTTTGGAAACGA	1.101		...........((((((.....))))))....(((((((.........)))))))......	UAAAUUAC	GAAAAUCUUAAAUUUUC	((((((.....))))))	CUUAA	AAAAUCAGAAGG
chr	606684	-	1229.5	internal,	I:BB_0587,	NCBI locus tag: I:BB_RS02950, NCBI gene name: I:metG, UniPort gene names: I:metG,	I:methionine--tRNA ligase,	I:Methionine--tRNA ligase, EC 6.1.1.10 (Methionyl-tRNA synthetase, MetRS),	TGGTTCAATATTGAATTTGACATCTTTGGTCGCACAACCAACAAGAACCATCAAGACATTG	1.14084		.(((((...................(((((......)))))...)))))............	UGACAUCU	UUGGUCGCACAACCAA	(((((......)))))	CGCACA	CAAGAACCAUCA
chr	607002	+	29089.6	antisense,	A:BB_0587,	NCBI locus tag: A:BB_RS02950, NCBI gene name: A:metG, UniPort gene names: A:metG,	A:methionine--tRNA ligase,	A:Methionine--tRNA ligase, EC 6.1.1.10 (Methionyl-tRNA synthetase, MetRS),	AGAGCAGCTGTAACTAGATTCATTTTTTTCATTCAGTTTTCCCTTTTTTTATGCTATTAAT	2.15609		..((((((((.......................))))..............))))......	AGAGCA	GCUGUAACUAGAUUCAUUUUUUUCAUUCAGU	((((.......................))))	UAACUAGAUUCAUUUUUUUCAUU	UUUCCCUUUUUU
chr	607622	-	1458.46	primary, antisense,	P:SR0459, A:BB_0588,	NCBI locus tag: P:n/a, A:BB_RS02955, NCBI gene name: P:n/a, A:n/a, UniPort gene names: P:n/a, A:bgp,	P:n/a, A:5'-methylthioadenosine/adenosylhomocysteine nucleosidase,	P:n/a, A:Adenosylhomocysteine nucleosidase, EC 3.2.2.9,	CTGAATATGCATTAGAACCTCCAACCTTTGATTTAATGGCCTCTATGGCATTCTTAATTAA	1.03547		.........(((((((...............)))))))(((.....)))............	AAUAUGCA	UUAGAACCUCCAACCUUUGAUUUAA	(((((...............)))))	ACCUCCAACCUUUGA	UGGCCUCUAUGG
chr	607975	+	1586.55	primary,	P:BB_0588,	NCBI locus tag: P:BB_RS02955, NCBI gene name: P:n/a, UniPort gene names: P:bgp,	P:5'-methylthioadenosine/adenosylhomocysteine nucleosidase,	P:Adenosylhomocysteine nucleosidase, EC 3.2.2.9,	GAAAACTTTAAGAAATATTTAATTTTTATAATTGAAAATCATGTATGAAAAAAGATTTTTT	1.72604	40	.........(((((((......((((((((.............))))))))...)))))))	AUAUUUAA	UUUUUAUAAUUGAAAAUCAUGUAUGAAAA	((((((((.............))))))))	AUUGAAAAUCAUG	AAGAUUUUUU
chr	608185	+	2143.46	internal,	I:BB_0589,	NCBI locus tag: I:BB_RS02960, NCBI gene name: I:pta, UniPort gene names: I:pta,	I:phosphate acetyltransferase,	I:Phosphate acetyltransferase, EC 2.3.1.8 (Phosphotransacetylase),	ATTCTAGAGTTTTAAAGGCAGCTATTGTTATTTTGCAAAAAAATCTTGCAGATTCGATTAT	1.17833		......((((((.....((((.........((((....))))...))))))))))......	UUCUAGAG	UUUUAAAGGCAGCUAUUGUUAUUUUGCAAAAAAAUCUUGCAGA	(((.....((((.........((((....))))...)))))))	GCAA	UUCGAUUAU
chr	610065	+	3472.41	primary, antisense,	P:SR0460, A:BB_0591,	NCBI locus tag: P:n/a, A:BB_RS02970, NCBI gene name: P:n/a, A:n/a, UniPort gene names: P:n/a, A:n/a,	P:n/a, A:ComEC/Rec2 family competence protein,	P:n/a, A:Competence locus E, putative,	TATTTGATGGTGCTTGACTATAAAGAATTTGCTAAAAAATGCTGCTGTAATTTTTATTGCT	1.16248		......(((((.....))))).............((((((.........))))))......	UAUUUG	AUGGUGCUUGACUAU	(((((.....)))))	GCUUG	AAAGAAUUUGCU
chr	611362	+	14893.1	primary, internal,	P:SR0462, I:BB_0592,	NCBI locus tag: P:n/a, I:BB_RS02975, NCBI gene name: P:n/a, I:n/a, UniPort gene names: P:n/a, I:n/a,	P:n/a, I:CPBP family intramembrane metalloprotease,	P:n/a, I:Caax amino protease family,	CAATTGTTAAAAAATAAATATCCATTCAAGCGGGCTTTGCTTGATCTTTTTTTGGTCTATG	2.27185		.........................(((((((.....))))))).................	AUAUCCAU	UCAAGCGGGCUUUGCUUGA	(((((((.....)))))))	GGCUU	UCUUUUUUUGGU
chr	611737	+	11116.1	internal,	I:BB_0592,	NCBI locus tag: I:BB_RS02975, NCBI gene name: I:n/a, UniPort gene names: I:n/a,	I:CPBP family intramembrane metalloprotease,	I:Caax amino protease family,	GCTGGATTTAATTGGAAGATTAGCAGTAAAAAAGCATTTTTTTTAATGACTTTTACCTCTT	1.20585		((((...((((((....))))))))))..((((((((((.....)))))))))).......	GUAAAAAA	GCAUUUUUUUUAAUGAC	((((((.....))))))	UUUUU	UUUUACCUCUU
chr	612268	+	2166.86	internal,	I:BB_0593,	NCBI locus tag: I:BB_RS02980, NCBI gene name: I:n/a, UniPort gene names: I:n/a,	I:AMP-binding protein,	I:Long-chain-fatty-acid CoA ligase,	AAGGGGAGAAAAGGTTGTAATTATTTCTGATTCTAGAAGAGAATGGATAATAATCGACGTT	1.17568		............((((((.......(((((((((.....))))))))).))))))......	AAUUAUUU	CUGAUUCUAGAAGAGAAUGGA	((((((((.....))))))))	AGAAG	UAAUAAUCGACG
chr	612832	+	3511.64	internal,	I:BB_0593,	NCBI locus tag: I:BB_RS02980, NCBI gene name: I:n/a, UniPort gene names: I:n/a,	I:AMP-binding protein,	I:Long-chain-fatty-acid CoA ligase,	AGTTGCTTTAAAAGGCATAGCAATTGCATATTCAAAGCCCATAGGTCCTGTTTTGTTAAAA	2.07121		...((((......))))((((((.............(((....)))......))))))...	GCAUAGCA	AUUGCAUAUUCAAAGCCCAUAGGUCCUGUUU	(.............(((....)))......)	CAUA	UGUUAAAA
chr	613337	+	4336.94	internal,	I:BB_0593,	NCBI locus tag: I:BB_RS02980, NCBI gene name: I:n/a, UniPort gene names: I:n/a,	I:AMP-binding protein,	I:Long-chain-fatty-acid CoA ligase,	CGTCTTAAAGGCCCTGTAGCAAAAACTGTCGGCCCTATTTTGCCAGATGTTGAATACAAAG	2.64707		..............((((.(((........(((........))).....)))..))))...	CUGUAGCA	AAAACUGUCGGCCCUAUUUUGCCAGAUGU	(........(((........))).....)	CCUAUUUU	UGAAUACAAAG
chr	613594	+	7863.01	internal,	I:BB_0593,	NCBI locus tag: I:BB_RS02980, NCBI gene name: I:n/a, UniPort gene names: I:n/a,	I:AMP-binding protein,	I:Long-chain-fatty-acid CoA ligase,	GGATACAATTGTTCTGAGGGGCGGGGAAAATATTGAGCCTGAGCCCCTTGAGAGAGTTTTG	5.11986		...........(((((((((((.(((...........)))..))))))).)))).......	UGUUCUGA	GGGGCGGGGAAAAUAUUGAGCCUGAGCCCC	(((((.(((...........)))..)))))	AAAAUAUUGAG	UUGAGAGAGUUU
chr	613894	+	1535.56	internal,	I:SR0463, BB_0593,	NCBI locus tag: I:n/a, BB_RS02980, NCBI gene name: I:n/a, n/a, UniPort gene names: I:n/a, n/a,	I:n/a, AMP-binding protein,	I:n/a, Long-chain-fatty-acid CoA ligase,	TGTTTTGCTTCAGGATCCTTTTACAATTGGAGAAGAGCTTACCAATACTCTTAAGTTAAAA	1.06593		.......((((....(((..........)))))))((((((..........))))))....	UGUUUUG	CUUCAGGAUCCUUUUACAAUUGGAGAAG	((((....(((..........)))))))	UUUUACAAUU	AGCUUACCAAUA
chr	613987	-	6586.71	primary, antisense,	P:BB_0594, A:SR0463, BB_0593,	NCBI locus tag: P:BB_RS02985, A:n/a, BB_RS02980, NCBI gene name: P:n/a, A:n/a, n/a, UniPort gene names: P:argS, A:n/a, n/a,	P:arginine--tRNA ligase, A:n/a, AMP-binding protein,	P:Arginine--tRNA ligase, EC 6.1.1.19 (Arginyl-tRNA synthetase, ArgRS), A:n/a, Long-chain-fatty-acid CoA ligase,	ATTCCCTATATGTTAAAAATGTAGGCAAGAAAATTTTACAAAATTTTCTTGCCTAATATCC	3.54678	27	.....................(((((((((((((((....)))))))))))))))......	AAAAUGUA	GGCAAGAAAAUUUUACAAAAUUUUCUUGCC	(((((((((((((....)))))))))))))	UACA	UAAUAUCC
chr	614013	+	5837.55	primary, antisense,	P:SR0463,BB_0593, A:SR0464, BB_0594,	NCBI locus tag: P:n/a,BB_RS02980, A:n/a, BB_RS02985, NCBI gene name: P:n/a,n/a, A:n/a, n/a, UniPort gene names: P:n/a,n/a, A:n/a, argS,	P:n/a,AMP-binding protein, A:n/a, arginine--tRNA ligase,	P:n/a,Long-chain-fatty-acid CoA ligase, A:n/a, Arginine--tRNA ligase, EC 6.1.1.19 (Arginyl-tRNA synthetase, ArgRS),	ACTTAGATTTAAACGGATATTAGGCAAGAAAATTTTGTAAAATTTTCTTGCCTACATTTTT	5.67954	28	....................(((((((((((((((....))))))))))))))).......	GGAUAUUA	GGCAAGAAAAUUUUGUAAAAUUUUCUUGCC	(((((((((((((....)))))))))))))	UGUA	UACAUUUUU
chr	617939	+	1282.61	antisense,	A:BB_0596,	NCBI locus tag: A:BB_RS02995, NCBI gene name: A:n/a, UniPort gene names: A:n/a,	A:methyl-accepting chemotaxis protein,	A:Methyl-accepting chemotaxis protein,	ATTATGTATACATTAAAGTATTTTGATGAGTTTTCGGTGCTTGCATTTTGTTCTAGCAATG	1.7039		.....((((.(((((((....)))))))........))))((((...........))))..	UGUAUACA	UUAAAGUAUUUUGA	(((((....)))))	GUAU	UGAGUUUUCGGU
chr	618524	-	1703.41	internal,	I:BB_0596,	NCBI locus tag: I:BB_RS02995, NCBI gene name: I:n/a, UniPort gene names: I:n/a,	I:methyl-accepting chemotaxis protein,	I:Methyl-accepting chemotaxis protein,	TTTTGAGGAGACTTAGTGAAAAGAAAGAAACTTAACTCCAACCTTTTTTATAAATTCAATT	1.29231		..(((((....)))))(((((((((((...............))))))).....))))...	UAGUGAAA	AGAAAGAAACUUAACUCCAACCUUUUU	((((((...............))))))	AAACUUAACUCCAAC	UAUAAAUUCAAU
chr	618748	+	4485.16	orphan		NCBI locus tag: NCBI gene name: UniPort gene names:			ATCTTTAAGATTTAGAAAGAAAAGTCTAATTTGCCAATTGTTATTAGTAATTATTTATATA	1.08639		...........(((((........)))))................................	UUUAAGAU	UUAGAAAGAAAAGUCUAA	(((((........)))))	AAGAAAAG	UUUGCCAAUUGU
chr	620107	-	2099.17	primary, antisense,	P:SR0468, A:BB_0597,	NCBI locus tag: P:n/a, A:BB_RS03000, NCBI gene name: P:n/a, A:n/a, UniPort gene names: P:n/a, A:n/a,	P:n/a, A:methyl-accepting chemotaxis protein,	P:n/a, A:Methyl-accepting chemotaxis protein,	ATCTAGAAAAAGTATCTCTTAGTTGTTCGTAAACTAAAATGCTAGAATCTATACTCTCAGT	1.0898		.(((((............((((((.......))))))....)))))...............	AUCUA	GAAAAAGUAUCUCUUAGUUGUUCGUAAACUAAAAUGC	(............((((((.......))))))....)	GUUCGUA	UAGAAUCUAUAC
chr	622106	+	2787.36	primary, internal,	P:SR0473, I:BB_0599,	NCBI locus tag: P:n/a, I:BB_RS03010, NCBI gene name: P:n/a, I:n/a, UniPort gene names: P:n/a, I:cysS,	P:n/a, I:cysteine--tRNA ligase,	P:n/a, I:Cysteine--tRNA ligase, EC 6.1.1.16 (Cysteinyl-tRNA synthetase, CysRS),	AATTTTGAAAATGTTAAAGTGTATGCTTGCGGGCCTACTGTTTATAATTATGCTCACATCG	1.04769		.(((((((.....)))))))(((((...((((.....)))).......)))))........	AA	UUUUGAAAAUGUUAAAG	((((((.....))))))	AAAUG	UGUAUGCUUGCG
chr	622275	+	1538.39	internal,	I:BB_0599,	NCBI locus tag: I:BB_RS03010, NCBI gene name: I:n/a, UniPort gene names: I:cysS,	I:cysteine--tRNA ligase,	I:Cysteine--tRNA ligase, EC 6.1.1.16 (Cysteinyl-tRNA synthetase, CysRS),	GTGATCTTGATGATGGAGAAGATAAGGTTGCTAAGACCGCAAGAGAGAAGGGCCTTACAGT	1.10686		...(((((..........)))))((((((((.......)))..........))))).....	GAUAAGGU	UGCUAAGACCGCA	(((.......)))	UAAGACC	AGAGAGAAGGGC
chr	622938	+	1961.1	internal,	I:BB_0599,	NCBI locus tag: I:BB_RS03010, NCBI gene name: I:n/a, UniPort gene names: I:cysS,	I:cysteine--tRNA ligase,	I:Cysteine--tRNA ligase, EC 6.1.1.16 (Cysteinyl-tRNA synthetase, CysRS),	AAAATTTTTCCCCTCTTGATTTTAGATATTTATGTTTGACATCGCACTACAGGAACCAATT	1.06767		.............(((((...(((((((....)))))))..........))))).......	UCUUGAUU	UUAGAUAUUUAUGUUUGA	(((((((....)))))))	UUUA	CAUCGCACUACA
chr	623222	+	2078.91	primary, internal,	P:SR0474, I:BB_0599,	NCBI locus tag: P:n/a, I:BB_RS03010, NCBI gene name: P:n/a, I:n/a, UniPort gene names: P:n/a, I:cysS,	P:n/a, I:cysteine--tRNA ligase,	P:n/a, I:Cysteine--tRNA ligase, EC 6.1.1.16 (Cysteinyl-tRNA synthetase, CysRS),	ATAATTAAATCTGACAATCTAAGCTTTGTTTCAAAGCTTAGATTAGCTTTTATTTTTGATG	8.19302		...((((((......(((((((((((((...)))))))))))))..........)))))).	CAAUCUAA	GCUUUGUUUCAAAGC	((((((...))))))	UUU	UUAGAUUAGCUU
chr	623465	+	11186.2	primary, internal,	P:SR0475,BB_0599, I:BB_0600,	NCBI locus tag: P:n/a,BB_RS03010, I:BB_RS03015, NCBI gene name: P:n/a,n/a, I:n/a, UniPort gene names: P:n/a,cysS, I:n/a,	P:n/a,cysteine--tRNA ligase, I:DNA-binding protein,	P:n/a,Cysteine--tRNA ligase, EC 6.1.1.16 (Cysteinyl-tRNA synthetase, CysRS), I:IPT/TIG domain protein,	ACTAAGGAAGGAACTAAGGTTAAAAGAGGCTAACATTTGGCTATTTTTTTAAAAAACAAAT	4.76402	18	...................(((((((((((((.....)))))..)))))))).........	GUUAAAAG	AGGCUAACAUUUGGCUAUU	((((((.....)))))..)	ACAUU	UUUUUAAAAAAC
chr	624976	+	4224.73	internal,	I:BB_0600,	NCBI locus tag: I:BB_RS03015, NCBI gene name: I:n/a, UniPort gene names: I:n/a,	I:DNA-binding protein,	I:IPT/TIG domain protein,	TTCTGGGTTTTTAAAGTATAAAAGCTTGACAAACGGATCGTATTCTTTAATGCATAGGTTT	1.27991		.((((((((((((.....)))))))).......))))..(((((....)))))........	U	UCUGGGUUUUUAAAGUAUAAAAGCUUGACAAACGGA	((((((((((((.....)))))))).......))))	AAGUA	UCGUAUUCUUUA
chr	626487	+	2506.36	internal,	I:BB_0602,	NCBI locus tag: I:BB_RS03025, NCBI gene name: I:n/a, UniPort gene names: I:n/a,	I:J domain-containing protein,	I:Chaperonin, putative,	ACTCATATTCTAGATCTAGAGAGTTTGAATTTTATAAACTTTCTTTTTTATTAATGGCTAA	2.6814		.................((((((((((.......)))))))))).................	UAGAUCUA	GAGAGUUUGAAUUUUAUAAACUUUC	(((((((((.......)))))))))	AAUUUUA	UUUUUUAUUAAU
chr	627063	-	8929.95	primary, antisense,	P:SR0477,BB_0603, A:BB_0602,	NCBI locus tag: P:n/a,BB_RS03030, A:BB_RS03025, NCBI gene name: P:n/a,n/a, A:n/a, UniPort gene names: P:n/a,p66, A:n/a,	P:n/a,integrin-binding adhesin P66, A:J domain-containing protein,	P:n/a,Integral outer membrane protein P66, A:Chaperonin, putative,	AATAGCCTACAGCGGAAGCTAACAGCAAAAGAAGGGCTTTGGCCCTTCTTTTTTATCTTTA	10.3498	29	..........(((....)))......(((((((((((....))))))))))).........	CAGCAAAA	GAAGGGCUUUGGCCCUUC	(((((((....)))))))	UUUG	UUUUUUAUCUUU
chr	628061	-	1069.21	internal,	I:BB_0603,	NCBI locus tag: I:BB_RS03030, NCBI gene name: I:n/a, UniPort gene names: I:p66,	I:integrin-binding adhesin P66,	I:Integral outer membrane protein P66,	GATTTATTGAGCCCAACTTTATCAAATTCTGCAATTTTAGCATCTTTTGGAGCTAAATATA	3.56038		.((((....(((((((.............(((.......)))....)))).)))))))...	UUUAUUGA	GCCCAACUUUAUCAAAUUCUGCAAUUUUAGCAUCUUUUGGAGC	((((((.............(((.......)))....)))).))	AAUUUUA	UAAAUAUA
chr	628770	-	1024.17	internal,	I:BB_0603,	NCBI locus tag: I:BB_RS03030, NCBI gene name: I:n/a, UniPort gene names: I:p66,	I:integrin-binding adhesin P66,	I:Integral outer membrane protein P66,	AAACACAAGTGAATTCAGATTAGATATGGACGAGCTTGTTCCTGGGTTTGAAAACAAAAGC	1.72626		....((((((...((((.........))))...)))))).......((((....))))...	AAACACAA	GUGAAUUCAGAUUAGAUAUGGACGAGC	((...((((.........))))...))	GAUUAGAUA	UUGUUCCUGGGU
chr	628957	-	1544.01	orphan		NCBI locus tag: NCBI gene name: UniPort gene names:			ACGTTTAATTAAAAACTAAAACTAATAAAAGTTTATAATTACAACAGGAAGGTATAATTAT	1.21383		..((((......))))..(((((......)))))(((((((.............)))))))	AAAAACUA	AAACUAAUAAAAGUUU	(((((......)))))	AAUAAA	AUAAUUACAACA
chr	629145	-	1121.03	primary,	P:BB_0604,	NCBI locus tag: P:BB_RS03035, NCBI gene name: P:n/a, UniPort gene names: P:n/a,	P:L-lactate permease,	P:L-lactate permease,	ATTAATCATTTAAAATAAATAAGATTAATTTATACTAAAATTAATCTTATTTATAGATTTG	9.81112	51	..............(((((((((((((((((......))))))))))))))))).......	AUAAAUAA	GAUUAAUUUAUACUAAAAUUAAUC	(((((((((......)))))))))	AUACUA	UUAUUUAUAGAU
chr	629178	+	1953.13	antisense,	A:BB_0604,	NCBI locus tag: A:BB_RS03035, NCBI gene name: A:n/a, UniPort gene names: A:n/a,	A:L-lactate permease,	A:L-lactate permease,	TATTATTCAAATCTATAAATAAGATTAATTTTAGTATAAATTAATCTTATTTATTTTAAAT	8.15062		..............(((((((((((((((((......))))))))))))))))).......	UCUAUAAA	UAAGAUUAAUUUUAGUAUAAAUUAAUCUUA	((((((((((((......))))))))))))	UAGUAU	UUUAUUUUAAAU
chr	630834	+	1291.03	internal,	I:BB_0605,	NCBI locus tag: I:BB_RS03040, NCBI gene name: I:n/a, UniPort gene names: I:n/a,	I:D-alanyl-D-alanine carboxypeptidase,	I:Serine-type D-Ala-D-Ala carboxypeptidase, EC 3.4.16.4,	GTTATTGGGAAATTGTTATTAACTTTATTTTTAATTTTTTTCCCGTTTTGTTATAATCTTT	3.64082		.....(((((((..........................)))))))................	GUUAU	UGGGAAAUUGUUAUUAACUUUAUUUUUAAUUUUUUUCCCG	(((((((..........................)))))))	UUGUUAUUAACUUUAUUUUUAAUUUU	UUUUGUUAUAAU
chr	631379	+	3749.63	internal,	I:BB_0605,	NCBI locus tag: I:BB_RS03040, NCBI gene name: I:n/a, UniPort gene names: I:n/a,	I:D-alanyl-D-alanine carboxypeptidase,	I:Serine-type D-Ala-D-Ala carboxypeptidase, EC 3.4.16.4,	TTTTGTGAAATCTTATATAGAAAAGTTTAAATTTATGCTTAATATTCATTCTTTAAAGTAT	3.01582		....(((((.............((((..........))))....)))))............	UUUUG	UGAAAUCUUAUAUAGAAAAGUUUAAAUUUAUGCUUAAUAUUCA	((((.............((((..........))))....))))	UUAAAUUUAU	UUCUUUAAAGUA
chr	631864	+	1907.75	primary, internal,	P:SR0480, I:BB_0605,	NCBI locus tag: P:n/a, I:BB_RS03040, NCBI gene name: P:n/a, I:n/a, UniPort gene names: P:n/a, I:n/a,	P:n/a, I:D-alanyl-D-alanine carboxypeptidase,	P:n/a, I:Serine-type D-Ala-D-Ala carboxypeptidase, EC 3.4.16.4,	TTGATAAATTGGTTGCTCCACTTAGTGGGGATATGCCTGTTGGGAGGGCTATGATTTTTTT	3.0861		...............((((((...))))))....((((.......))))............	GGGGAUAU	GCCUGUUGGGAGGGC	((((.......))))	GUUGGGA	UAUGAUUUUUUU
chr	632198	+	2983.74	internal,	I:BB_0606,	NCBI locus tag: I:BB_RS03045, NCBI gene name: I:cheD, UniPort gene names: I:cheD,	I:chemoreceptor glutamine deamidase CheD,	I:Probable chemoreceptor glutamine deamidase CheD, EC 3.5.1.44,	ATTATGTTCTAGTTAAGTCAGATCTTGACATATCTCCTGATCAAAGGGGAAGATATGGGAT	1.11026		.....((((((((((((......))))))...((((((......)))))).....))))))	AUGUUCUA	GUUAAGUCAGAUCUUGAC	((((((......))))))	UCAGAU	AUAUCUCCUGAU
chr	632398	+	1402.78	internal,	I:BB_0606,	NCBI locus tag: I:BB_RS03045, NCBI gene name: I:cheD, UniPort gene names: I:cheD,	I:chemoreceptor glutamine deamidase CheD,	I:Probable chemoreceptor glutamine deamidase CheD, EC 3.5.1.44,	GTTAATACATTGAATAAGTATCGTATTCCAATCTTAGCTAAAGATTTTGATCAATCTAAGT	1.27213		...........(((((.......))))).((((((.....))))))...............	AAUACAUU	GAAUAAGUAUCGUAUUC	(((((.......)))))	AGUAUCG	CAAUCUUAGCUA
chr	632708	+	2301.05	primary, internal,	P:SR0482, I:BB_0607,	NCBI locus tag: P:n/a, I:BB_RS03050, NCBI gene name: P:n/a, I:n/a, UniPort gene names: P:n/a, I:pcrA,	P:n/a, I:ATP-dependent helicase,	P:n/a, I:DNA helicase, EC 3.6.4.12,	AGCCTTGACTTTTACCAACAAGGCTGCTAATGAAATGAAAGACAGAATTAAAAAAATTTTA	1.85846		(((((((...........)))))))......(((((...................))))).	A	GCCUUGACUUUUACCAACAAGGC	((((((...........))))))	ACUUUUACCAA	UGCUAAUGAAAU
chr	633055	+	4470.68	internal,	I:BB_0607,	NCBI locus tag: I:BB_RS03050, NCBI gene name: I:n/a, UniPort gene names: I:pcrA,	I:ATP-dependent helicase,	I:DNA helicase, EC 3.6.4.12,	TAAGGCTTTATAATTCTTTTGATTTTGATGATTTGATTTTAAAGCCAAAAGAATTGTTAAG	6.54325		.........((((((((((((..........((((....))))..))))))))))))....	CUUUAUAA	UUCUUUUGAUUUUGAUGAUUUGAUUUUAAAGCCAAAAGAA	((((((((..........((((....))))..))))))))	AUUU	UUGUUAAG
chr	633999	+	1395.77	internal,	I:BB_0607,	NCBI locus tag: I:BB_RS03050, NCBI gene name: I:n/a, UniPort gene names: I:pcrA,	I:ATP-dependent helicase,	I:DNA helicase, EC 3.6.4.12,	AGTATTGAATATTGGGGATTTTTAGTTAGTGAAAATCCCAATTCAATCAAAGTGGCTGAAT	3.61404		...(((((((....((((((((((.....)))))))))).)))))))..............	GUAUUGAA	UAUUGGGGAUUUUUAGUUAGUGAAAAUCCCAA	(....((((((((((.....)))))))))).)	GUUAG	UUCAAUCAAAGU
chr	634352	-	1501.29	primary, antisense,	P:SR0485, A:BB_0607,	NCBI locus tag: P:n/a, A:BB_RS03050, NCBI gene name: P:n/a, A:n/a, UniPort gene names: P:n/a, A:pcrA,	P:n/a, A:ATP-dependent helicase,	P:n/a, A:DNA helicase, EC 3.6.4.12,	CTGAAATAAATCTTGAAGGCAACTGATCAAAAATTTGCCTATCTTTTTTACGCTTATTAGC	3.88581		................((((((............))))))...........(((....)))	AUCUUGAA	GGCAACUGAUCAAAAAUUUGCC	(((((............)))))	CUGAUCAAAAAU	UAUCUUUUUUAC
chr	634575	+	1897.51	orphan		NCBI locus tag: NCBI gene name: UniPort gene names:			TTATAAATTAAATCCAAGTATATTTATGGATTTAATTTAATCAAAGGAAAGTTATTATGAG	5.59932		...(((((((((((((..........))))))))))))).(((..............))).	UAAAUUAA	AUCCAAGUAUAUUUAUGGAU	(((((..........)))))	AGUAUAUUUA	UUAAUUUAAUCA
chr	636217	+	4.67393e+07	primary,	P:BB_t08,	NCBI locus tag: P:BB_RS03060, NCBI gene name: P:tRNA-His, UniPort gene names: P:n/a,	P:tRNA-His,	P:n/a,	GCGTCGGGTTGTGGTTCCGAATGTCGCGGGTTCAAGCCCCGTCAATCACCCTTTAATCAAT	1.34383		...(((((.......))))).....(((((.......)))))...................	CGAAUGUC	GCGGGUUCAAGCCCCGU	(((((.......)))))	UUCAAGC	CAAUCACCCUUU
chr	636759	+	4369.17	internal,	I:BB_0610,	NCBI locus tag: I:BB_RS03080, NCBI gene name: I:n/a, UniPort gene names: I:tig,	I:trigger factor,	I:Trigger factor, TF, EC 5.2.1.8 (PPIase),	CCGACTTAAGATTCAAGGCTTTAGAATTGGAAAAGTTCCTATTAATGTTATTGAGAATAAA	1.66849		....((((((((((.........)))))(((.....)))...........)))))......	UUAGAAUU	GGAAAAGUUCC	(((.....)))	AAAGU	UAUUAAUGUUAU
chr	637124	+	1736.68	internal,	I:BB_0610,	NCBI locus tag: I:BB_RS03080, NCBI gene name: I:n/a, UniPort gene names: I:tig,	I:trigger factor,	I:Trigger factor, TF, EC 5.2.1.8 (PPIase),	AAGATGAGGAAGGAGTTGTCAAGGAAGATAGCATTGTTAAAGTGGATTTTGTTGAGCTTGA	2.25456		............((((..((((..(((((..((((.....)))).))))).))))))))..	AAGGAAGA	UAGCAUUGUUAAAGUGGA	(..((((.....)))).)	GUUAA	UUUUGUUGAGCU
chr	638267	+	17916.3	primary, internal,	P:SR0490, I:BB_0611,	NCBI locus tag: P:n/a, I:BB_RS03085, NCBI gene name: P:n/a, I:clpP, UniPort gene names: P:n/a, I:clpP1; clpP-1,	P:n/a, I:ATP-dependent Clp endopeptidase proteolytic subunit ClpP,	P:n/a, I:ATP-dependent Clp protease proteolytic subunit 1, EC 3.4.21.92 (Endopeptidase Clp 1),	GCAATATATAAAGCCTGATGTAAGGACAATTTGCATTGGGCAAGCCGCTTCAATGGGTGCT	4.70703		............((((((((((((.....)))))))))))).(((.((((....)))))))	AAGCCUGA	UGUAAGGACAAUUUGCA	((((((.....))))))	GACAA	UUGGGCAAGCCG
chr	638469	+	1291.98	internal,	I:BB_0611,	NCBI locus tag: I:BB_RS03085, NCBI gene name: I:clpP, UniPort gene names: I:clpP1; clpP-1,	I:ATP-dependent Clp endopeptidase proteolytic subunit ClpP,	I:ATP-dependent Clp protease proteolytic subunit 1, EC 3.4.21.92 (Endopeptidase Clp 1),	TTAATAATAGATATTATGTCTAATCAGATAGGAGTTGATAAGGAAAAACTGGCTCTTGATA	1.27991		.......(((((.....)))))((((....((((((..............)))))))))).	UUAAUAA	UAGAUAUUAUGUCUA	(((((.....)))))	AUUAU	AUCAGAUAGGAG
chr	638733	-	8591.54	antisense,	A:BB_0612,	NCBI locus tag: A:BB_RS03090, NCBI gene name: A:clpX, UniPort gene names: A:clpX,	A:ATP-dependent protease ATP-binding subunit ClpX,	A:ATP-dependent Clp protease ATP-binding subunit ClpX,	TTTAAGTTGTTTGGGAGTTGGCAAACCGTTGGACTTAGAATCTAGCGGCTTACACAACTTT	1.1328		...(((((((.........(((....(((((((.......))))))))))...))))))).	GGGAGUUG	GCAAACCGUUGGACUUAGAAUCUAGCGGC	((....(((((((.......)))))))))	CUUAGAA	UUACACAACUUU
chr	639194	+	6775.51	internal,	I:BB_0612,	NCBI locus tag: I:BB_RS03090, NCBI gene name: I:clpX, UniPort gene names: I:clpX,	I:ATP-dependent protease ATP-binding subunit ClpX,	I:ATP-dependent Clp protease ATP-binding subunit ClpX,	AAAAAAAATGAAAACGTCTCAATAACAAGAGATGTTTCTGGGGAAGGGGTTCAACAGGCTT	1.31882		........((((((((((((........))))))))(((......))).))))........	AAUGAAAA	CGUCUCAAUAACAAGAGAUG	((((((........))))))	AAUAACAA	UUUCUGGGGAAG
chr	639490	+	1705.77	internal,	I:BB_0612,	NCBI locus tag: I:BB_RS03090, NCBI gene name: I:clpX, UniPort gene names: I:clpX,	I:ATP-dependent protease ATP-binding subunit ClpX,	I:ATP-dependent Clp protease ATP-binding subunit ClpX,	AGATTTGATTAAATTTGGCTTAATACCAGAATTTGTTGGCAGACTTCCTGTGCATTCGTAT	1.03959		.(((((.(((((.......)))))....))))).....((((.....))))..........	AGA	UUUGAUUAAAUUUGGCUUAAUACCAGAA	(((.(((((.......)))))....)))	AUUUGGC	UUUGUUGGCAGA
chr	640982	+	1626.74	internal,	I:BB_0613,	NCBI locus tag: I:BB_RS03095, NCBI gene name: I:lon, UniPort gene names: I:lon2,	I:endopeptidase La,	I:Lon protease 2, EC 3.4.21.53 (ATP-dependent protease La 2),	AACATCTCTTGTGGAGTCTATTGCAAGATCACTGTCTAGAGAATTTGTTAAAATATCTCTT	1.12306		......((((((..........)))))).........(((((.............))))).	AACAUC	UCUUGUGGAGUCUAUUGCAAGA	((((((..........))))))	GGAGUCUAUU	UCACUGUCUAGA
chr	642223	+	1402.78	internal,	I:BB_0613,	NCBI locus tag: I:BB_RS03095, NCBI gene name: I:lon, UniPort gene names: I:lon2,	I:endopeptidase La,	I:Lon protease 2, EC 3.4.21.53 (ATP-dependent protease La 2),	AAGAAGTTAAGGACAATATAGATGTTAAGTTTGTCTCCAGCTTGGAAGAAGTTTTTGATTA	undefined		....((((((((((...((((((.....)))))).(((.....)))....)))))))))).	AAUAUAGA	UGUUAAGUUUGUCUCCAGCUUGGAAGAAG	(.....)))))).(((.....)))....)	AGCUU	UUUUUGAUUA
chr	642344	+	1939.11	primary, internal,	P:BB_0613, I:BB_0614,	NCBI locus tag: P:BB_RS03095, I:BB_RS07740, NCBI gene name: P:lon, I:n/a, UniPort gene names: P:lon2, I:n/a,	P:endopeptidase La, I:n/a,	P:Lon protease 2, EC 3.4.21.53 (ATP-dependent protease La 2), I:Uncharacterized protein,	AGATGGAGTTAGAAAGCCTTCGGGCAATAGAGCGTCTTTTAGCGCTCAGCCTAATGTTAAG	undefined	95	.......(((((...(((....)))....((((((......))))))...)))))......	UAGAAAGC	CUUCGGGCAAUAGAGCGUCUUUUAGCGCUCAGCC	(....)))....((((((......))))))...)	CUUUUA	UAAUGUUAAG
chr	642470	+	1712.32	primary, antisense,	P:BB_0614, A:BB_0615,	NCBI locus tag: P:BB_RS07740, A:BB_RS03100, NCBI gene name: P:n/a, A:rpsD, UniPort gene names: P:n/a, A:rpsD,	P:n/a, A:30S ribosomal protein S4,	P:Uncharacterized protein, A:30S ribosomal protein S4,	GGGTAAAAAAAGGGGTAAATAAAAAAAGTGGCTTTAATTAGCCACTTTTTTTATTTAATAA	13.9528	29	...............((((((((((((((((((......))))))))))))))))))....	UAAAAAAA	GUGGCUUUAAUUAGCCAC	((((((......))))))	UUAAUU	UUUUUUUAUUUA
chr	643155	-	1.06699e+07	primary,	P:BB_t28,	NCBI locus tag: P:BB_RS03105, NCBI gene name: P:tRNA-Met, UniPort gene names: P:n/a,	P:tRNA-Met,	P:n/a,	CTCGTCGGGCTCATAACCCGAAGGTCATAGGTTCGAGTCCTATCCCTGCTATGCTTTATTT	1.33155		....(((((.......)))))(((..(((((.......))))).)))..............	CUCG	UCGGGCUCAUAACCCGA	(((((.......)))))	CUCAUAA	AGGUCAUAGGUU
chr	645313	-	1595.66	internal,	I:BB_0618,	NCBI locus tag: I:BB_RS03120, NCBI gene name: I:cdd, UniPort gene names: I:cdd,	I:cytidine deaminase,	I:Cytidine deaminase, EC 3.5.4.5 (Cytidine aminohydrolase),	TATTACTTAATACAAGTCCTGAATGTATTCCGTGCGCTATATGCCTGCAAGTAATGGCAGA	1.04696		........((((((.........))))))....(((.....)))((((........)))).	AUUACUUA	AUACAAGUCCUGAAUGUAU	(((((.........)))))	AGUCCUGAA	UCCGUGCGCUAU
chr	645726	+	2045.27	internal,	I:BB_0619,	NCBI locus tag: I:BB_RS03125, NCBI gene name: I:n/a, UniPort gene names: I:n/a,	I:bifunctional oligoribonuclease/PAP phosphatase Nrn/a,	I:DHH family,	ATAAGCTAAAAACTTGTTTTGCGGAAGGTTTGCGAACTTTATTATGAGAGATGTTATTAAT	1.48855		........((((....))))....((((((....)))))).....................	UUUGCGGA	AGGUUUGCGAACUU	(((((....)))))	UGCG	UAUUAUGAGAGA
chr	648539	+	98669100	primary,	P:BB_t10,	NCBI locus tag: P:BB_RS03135, NCBI gene name: P:tRNA-Met, UniPort gene names: P:n/a,	P:tRNA-Met,	P:n/a,	AGCACTCGGCTCATATCCGAGTTGTCGTGGGTTCAAGTCCCTCCATCAGCATTAGAGGTTG	1.79894		...((((((.......))))))....(((((..........)))))((((.......))))	GAGUUGUC	GUGGGUUCAAGUCCCUCCAU	(((((..........)))))	UUCAAGUCCC	CAGCAUUAGAGG
chr	649405	+	1417.76	antisense,	A:BB_0622,	NCBI locus tag: A:BB_RS03145, NCBI gene name: A:n/a, UniPort gene names: A:ackA,	A:acetate kinase,	A:Acetate kinase, EC 2.7.2.1 (Acetokinase),	CAAGAGCTCTTATTCCATAATCAGTAACACCAATTCCGCCTGTAAAAACTATTGCATCGAC	undefined		........................................(((((......))))).....	No_8nt_U_tract
chr	650118	+	2343.62	primary, antisense,	P:SR0505, A:BB_0622,	NCBI locus tag: P:n/a, A:BB_RS03145, NCBI gene name: P:n/a, A:n/a, UniPort gene names: P:n/a, A:ackA,	P:n/a, A:acetate kinase,	P:n/a, A:Acetate kinase, EC 2.7.2.1 (Acetokinase),	TTAAGAATTACTGAATTTTTAAGGCTTGATCCTCCATGTACAACCCTGTGTCCTATTATTT	1.14823		.((((((((....))))))))(((....................)))..............	UUAA	GAAUUACUGAAUUU	(((((....)))))	ACUG	UUAAGGCUUGAU
chr	653902	+	1862.91	internal,	I:BB_0624,	NCBI locus tag: I:BB_RS03155, NCBI gene name: I:n/a, UniPort gene names: I:n/a,	I:n/a,	I:Uncharacterized protein,	TTATATATAATGTGTTTAGGTTTTGAGGGGAGCTTATGAATATTAGAAAATTGCTTTTTTG	1.46142		.......((((((...((((((((....))))))))...))))))(((((.....))))).	AUAUAAUG	UGUUUAGGUUUUGAGGGGAGCUUAUGAA	(...((((((((....))))))))...)	GAGG	UAUUAGAAAAUU
chr	654100	+	2754.58	internal,	I:BB_0624,	NCBI locus tag: I:BB_RS03155, NCBI gene name: I:n/a, UniPort gene names: I:n/a,	I:n/a,	I:Uncharacterized protein,	CTGAGAGTGTTTTAACTTTAGAAATAGGCGATATTAATTCTTTTGGCTTTGATTTTGATGT	1.32346		...(((((......))))).(((((((((................))))..))))).....	UUUAGAAA	UAGGCGAUAUUAAUUCUUUUGGCUUUGA	(((((................))))..)	GAUAUUAAUUCUUUUG	UUUUGAUGU
chr	654941	+	3038.91	primary, internal,	P:BB_0624, I:BB_0625,	NCBI locus tag: P:BB_RS03155, I:BB_RS03160, NCBI gene name: P:n/a, I:n/a, UniPort gene names: P:n/a, I:n/a,	P:n/a, I:LysM peptidoglycan-binding domain-containing protein,	P:Uncharacterized protein, I:N-acetylmuramoyl-L-alanine amidase, putative,	TTTATTTTTTAATAATAGGTCCTGTAAATCTTAATGCCGATTTTGAGTATAAGGTTGTCAA	undefined	92	.................(((...............)))(((((((....))))))).....	No_8nt_U_tract
chr	656381	+	2108.86	primary, internal,	P:SR0510, I:BB_0625,	NCBI locus tag: P:n/a, I:BB_RS03160, NCBI gene name: P:n/a, I:n/a, UniPort gene names: P:n/a, I:n/a,	P:n/a, I:LysM peptidoglycan-binding domain-containing protein,	P:n/a, I:N-acetylmuramoyl-L-alanine amidase, putative,	TATACCTTAAAGAAGAGGGGGCCAATGTTGAATTTACTATTTTAGCCCCCGACCATTTAAT	2.58967		................((((((......((((........))))))))))...........	AAAGAAGA	GGGGGCCAAUGUUGAAUUUACUAUUUUAGCCCCC	((((((......((((........))))))))))	UUUACUAU	GACCAUUUAAU
chr	657016	+	1.0816e+08	primary, antisense,	P:BB_t11, A:BB_0626,	NCBI locus tag: P:BB_RS03165, A:BB_RS03170, NCBI gene name: P:tRNA-Asn, A:rnmV, UniPort gene names: P:n/a, A:rnmV,	P:tRNA-Asn, A:ribonuclease M5,	P:n/a, A:Ribonuclease M5, EC 3.1.26.8 (RNase M5) (Ribosomal RNA terminal maturase M5),	AGCGGGTGGCTGTTAACCACTAGGTCGGAGGTTCAAGTCCTTCTGGGGGAGTTAGTTAAAG	1.04818		......((((((....((((((((..(((........))).))))))))...))))))...	AACCACUA	GGUCGGAGGUUCAAGUCCUUC	((..(((........))).))	GGUUCAAG	UGGGGGAGUUAG
chr	659631	-	4530.87	primary, antisense,	P:BB_0629, A:BB_0628,	NCBI locus tag: P:BB_RS03185, A:BB_RS03180, NCBI gene name: P:n/a, A:n/a, UniPort gene names: P:n/a, A:n/a,	P:PTS sugar transporter subunit IIA, A:lipoprotein,	P:Pts system, fructose-specific iiabc component, A:Lipoprotein, putative,	GAATCCTTAAAAAAGAATACAAGAATATAAACGATTAAGTTTATATTCTTGAACCCAGTCA	20.0365	13	...................(((((((((((((......)))))))))))))..........	CAAGAAUA	UAAACGAUUAAGUUUA	(((((......)))))	GAUUAA	UAUUCUUGAACC
chr	659864	-	2769.32	internal,	I:BB_0629,	NCBI locus tag: I:BB_RS03185, NCBI gene name: I:n/a, UniPort gene names: I:n/a,	I:PTS sugar transporter subunit IIA,	I:Pts system, fructose-specific iiabc component,	TTTGGGAGCATGCTTTATTACAGAAGGAGTAATTCCATTTGCAGCAGCAGATCCTTTAAGG	2.08815		...(((((((((((...........(((.....)))......)))))))..))))......	UUUGGGA	GCAUGCUUUAUUACAGAAGGAGUAAUUCCAUUUGCAGCAGCA	(((((((...........(((.....)))......)))))))	GUAAU	GAUCCUUUAAGG
chr	659905	+	2206.09	antisense,	A:BB_0629,	NCBI locus tag: A:BB_RS03185, NCBI gene name: A:n/a, UniPort gene names: A:n/a,	A:PTS sugar transporter subunit IIA,	A:Pts system, fructose-specific iiabc component,	CTTAAAGGATCTGCTGCTGCAAATGGAATTACTCCTTCTGTAATAAAGCATGCTCCCAAAA	1.43827		......(((..((((..((((...(((.....)))...))))....))))...))).....	UGCUGCUG	CAAAUGGAAUUACUCCUUCUG	((...(((.....)))...))	AUUAC	UAAUAAAGCAUG
chr	660017	+	2349.21	antisense,	A:BB_0629,	NCBI locus tag: A:BB_RS03185, NCBI gene name: A:n/a, UniPort gene names: A:n/a,	A:PTS sugar transporter subunit IIA,	A:Pts system, fructose-specific iiabc component,	ATAAACTTGTAGCAAGAGCAATTCCTATGGGAGGTATCATTCCTCCTGCCATTATGCTTGC	1.71473		...............(((((........((((((.......)))))).......)))))..	UUCCUAUG	GGAGGUAUCAUUCCUCC	(((((.......)))))	UAUCAUU	UGCCAUUAUGCU
chr	661245	-	20408.5	primary, internal,	P:SR0518, I:BB_0629,	NCBI locus tag: P:n/a, I:BB_RS03185, NCBI gene name: P:n/a, I:n/a, UniPort gene names: P:n/a, I:n/a,	P:n/a, I:PTS sugar transporter subunit IIA,	P:n/a, I:Pts system, fructose-specific iiabc component,	ACGGAATTGCTATTTTAAGAGTTGTTGGCAATGGTTTTGACTTCAACTCTTCTGATCAAAA	1.47827		.....(((((((.............)))))))...(((((...............))))).	ACGGAA	UUGCUAUUUUAAGAGUUGUUGGCAA	((((((.............))))))	UUUUAAGAGUUGU	UGGUUUUGACUU
chr	663067	-	9.32293e+07	primary,	P:BB_t12,	NCBI locus tag: P:BB_RS03200, NCBI gene name: P:tRNA-Asp, UniPort gene names: P:n/a,	P:tRNA-Asp,	P:n/a,	AACGCCTGCCTGTCACGCAGGAGGTCGCGGGTTCGAGACCCGTCGCTCCCGATGATGAATT	3.2952		...((((.(((((...))))))))).(((((((...)))))))..................	GGAGGUCG	CGGGUUCGAGACCCG	((((((...))))))	CGA	UCGCUCCCGAUG
chr	667403	+	1772.69	primary, antisense,	P:SR0526, A:BB_0633,	NCBI locus tag: P:n/a, A:BB_RS03210, NCBI gene name: P:n/a, A:recB, UniPort gene names: P:n/a, A:recB,	P:n/a, A:exodeoxyribonuclease V subunit beta,	P:n/a, A:RecBCD enzyme subunit RecB, EC 3.1.11.5 (Exonuclease V subunit RecB, ExoV subunit RecB) (Helicase/nuclease RecBCD subunit RecB),	CTGCTGTTTTTAATATTTTAAATATCTCAATTTGTATTAGGCTTAAATCTTGCGCTTCATC	1.04444		..(((.....((((((.................)))))))))...................	CU	GCUGUUUUUAAUAUUUUAAAUAUCUCAAUUUGUAUUAGGC	(((.....((((((.................)))))))))	UUUAAAUAUCUCAAUUU	UUAAAUCUUGCG
chr	671149	+	2528.34	antisense,	A:BB_0634,	NCBI locus tag: A:BB_RS03215, NCBI gene name: A:n/a, UniPort gene names: A:n/a,	A:exodeoxyribonuclease V subunit gamma,	A:n/a,	AAATCAAAAATTTTTTCTAAAGAGTTGAGAATTTTTTTCTCAATCTCTCTGTTGTTGCCAA	1.03834		....................(((((((((((.....))))))))...)))...........	UUUCUAAA	GAGUUGAGAAUUUUUUUCUCAAUCUCUC	((((((((((.....))))))))...))	UUUUU	UGUUGUUGCCAA
chr	672734	-	1087.31	internal,	I:BB_0635,	NCBI locus tag: I:BB_RS03220, NCBI gene name: I:pncB, UniPort gene names: I:pncB,	I:nicotinate phosphoribosyltransferase,	I:Nicotinate phosphoribosyltransferase, EC 6.3.4.21,	ATCTGGTGCAAAAATTTTAGCAGAACTTGGGCTAAGAAGAGCTCAAGGAATAAATGGAGCA	1.00316		.(((..........(((((((.........))))))))))((((............)))).	A	UCUGGUGCAAAAAUUUUAGCAGAACUUGGGCUAAGAAGA	(((..........(((((((.........))))))))))	AGAACUUGG	GCUCAAGGAAUA
chr	673355	+	2870.57	primary, internal,	P:SR0535, I:BB_0636,	NCBI locus tag: P:n/a, I:BB_RS03225, NCBI gene name: P:n/a, I:n/a, UniPort gene names: P:n/a, I:zwf,	P:n/a, I:glucose-6-phosphate dehydrogenase,	P:n/a, I:Glucose-6-phosphate 1-dehydrogenase, G6PD, EC 1.1.1.49,	TGATATATAATAAATTGACCAGATTGGACTAAATTCTATGAAAGAAAGAAGTGTTTCTAAT	1.08092		............((((.....))))(((......))).....(((((......)))))...	AUAUAAUA	AAUUGACCAGAUU	((((.....))))	GACCA	GGACUAAAUUCU
chr	673926	+	1780.66	internal,	I:BB_0636,	NCBI locus tag: I:BB_RS03225, NCBI gene name: I:n/a, UniPort gene names: I:zwf,	I:glucose-6-phosphate dehydrogenase,	I:Glucose-6-phosphate 1-dehydrogenase, G6PD, EC 1.1.1.49,	GTTCAAAATATTTTTACATTTAGATTCGGCAATTCTATTTTTGAAAATATTTGGAATAATC	2.32163		((((((((((((((((....((((.........))))....))))))))))))))))....	UCAAAAUA	UUUUUACAUUUAGAUUCGGCAAUUCUAUUUUUGAAAA	((((((....((((.........))))....))))))	UUCGGCAAU	UAUUUGGAAUAA
chr	675085	+	1339.19	internal,	I:BB_0637,	NCBI locus tag: I:BB_RS03230, NCBI gene name: I:n/a, UniPort gene names: I:n/a,	I:Na+/H+ antiporter NhaC family protein,	I:Na+/H+ antiporter family,	ATGGAAAATATTGAAGTAAGAGGGCAGCCAAATTTTTTTGGGCTTATTCCTTTTTTTGTTT	4.11029		..((((...............((((..(((((....))))))))).))))...........	AU	GGAAAAUAUUGAAGUAAGAGGGCAGCCAAAUUUUUUUGGGCUUAUUCC	((((...............((((..(((((....))))))))).))))	UUUU	UUUUUUUGUUU
chr	675443	+	1412.16	internal,	I:BB_0637,	NCBI locus tag: I:BB_RS03230, NCBI gene name: I:n/a, UniPort gene names: I:n/a,	I:Na+/H+ antiporter NhaC family protein,	I:Na+/H+ antiporter family,	TTGTTTCTGGTATATTTTTTGTAACCTGCTTTCTTTCTTTTTCTGCCGGCACTTCTGTTGG	undefined		........(((............)))...................((((((....))))))	No_8nt_U_tract
chr	677871	+	8839.9	primary, antisense,	P:BB_0638, A:BB_0639,	NCBI locus tag: P:BB_RS03235, A:BB_RS03240, NCBI gene name: P:n/a, A:n/a, UniPort gene names: P:n/a, A:n/a,	P:Na+/H+ antiporter NhaC family protein, A:ABC transporter substrate-binding protein,	P:Na+/H+ antiporter, A:Spermidine/putrescine ABC transporter, spermidine/putrescine-binding periplasmic protein,	TTTAAAAATAGTCACAAAACTTAAAAGCTTTAAATTTTAAAAGCTTTTAAGTTTTTTTTGA	7.18456	11	...............((((((((((((((((........))))))))))))))))......	UCACAAAA	CUUAAAAGCUUUAAAUUUUAAAAGCUUUUAAG	((((((((((((........))))))))))))	AAAUUUUA	UUUUUUUUGA
chr	680408	-	4947.15	primary, internal,	P:SR0541, I:BB_0641,	NCBI locus tag: P:n/a, I:BB_RS03250, NCBI gene name: P:n/a, I:n/a, UniPort gene names: P:n/a, I:n/a,	P:n/a, I:ABC transporter permease,	P:n/a, I:Putrescine transport system permease protein PotH,	AACGAATTTACCATCTATAATTTCATTGGACTTTTAAATCCAAGCTATCTTAATATTTTTT	1.30524		.........................(((((........)))))..................	UAAUUUCA	UUGGACUUUUAAAUCCAA	(((((........)))))	CUUUUAAA	GCUAUCUUAAUA
chr	680884	-	1305.76	internal,	I:BB_0642,	NCBI locus tag: I:BB_RS03255, NCBI gene name: I:n/a, UniPort gene names: I:potA,	I:ABC transporter ATP-binding protein,	I:Spermidine/putrescine import ATP-binding protein PotA, EC 7.6.2.11,	ATTTACAATGAGCCTAAAACAAAGTTTGTAGCCGATTTTATTGGAGAAAGCAATATTTTTG	1.21471		..((((...((((..........))))))))(((((...))))).................	GUUUGUAG	CCGAUUUUAUUGG	(((((...)))))	UUU	AGAAAGCAAUAU
chr	681896	-	995.354	internal, antisense,	I:BB_0643, A:SR0542	NCBI locus tag: I:BB_RS03260, A:na NCBI gene name: I:ylqF, A:na UniPort gene names: I:ylqF, A:na	I:ribosome biogenesis GTPase YlqF, A:na	I:Ribosome biogenesis GTPase A, A:na	AAATGAAATAGTAGATAACACAGATCTTGCATTGTATTTACTTGAAATAATGGATCAAAAT	1.05781		......................(((((.......(((((.....)))))..))))).....	UUGCAUUG	UAUUUACUUGAAAUA	(((((.....)))))	ACUUG	AUGGAUCAAAAU
chr	682001	+	1473.39	primary, antisense,	P:SR0542, A:BB_0643,	NCBI locus tag: P:n/a, A:BB_RS03260, NCBI gene name: P:n/a, A:ylqF, UniPort gene names: P:n/a, A:ylqF,	P:n/a, A:ribosome biogenesis GTPase YlqF,	P:n/a, A:Ribosome biogenesis GTPase A,	TCATATCCAATATTGCAAGTTTTTTTGCAATCGATTGGTCTACTAGATTATGCCATAAAAT	1.2377		......(((((((((((((....))))))))..)))))(((...)))..............	UCAUAU	CCAAUAUUGCAAGUUUUUUUGCAAUCGAUUGG	(((((((((((((....))))))))..)))))	UUUU	UCUACUAGAUUA
chr	683269	+	2001.29	internal,	I:BB_0644,	NCBI locus tag: I:BB_RS03265, NCBI gene name: I:n/a, UniPort gene names: I:nanE,	I:N-acetylmannosamine-6-phosphate 2-epimerase,	I:Putative N-acetylmannosamine-6-phosphate 2-epimerase, EC 5.1.3.9 (ManNAc-6-P epimerase),	AAATCTACTTTAATAGTGGAAGGAAAAATAGACACCCCTTTAAAAGCTCAAAAATGCTTTG	1.08092		...((((((.....))))))(((.............)))...(((((........))))).	AAA	UCUACUUUAAUAGUGGA	((((((.....))))))	UUAAU	AGGAAAAAUAGA
chr	684380	+	1726.34	internal,	I:BB_0645,	NCBI locus tag: I:BB_RS03270, NCBI gene name: I:n/a, UniPort gene names: I:n/a,	I:PTS transporter subunit EIIC,	I:Pts system, iibc components,	AGGAGAGAACAAAAGTTTTTGGTCTTTTGATGTCTTCAGCGCTAACGTCATTTTTAACAGG	2.63384		..((((((.((((....)))).))))))(((((...........)))))............	GGUCUUUU	GAUGUCUUCAGCGCUAACGUC	(((((...........)))))	CUUCAGCGCUA	AUUUUUAACAGG
chr	685004	+	2035.89	primary, antisense,	P:SR0545,BB_0645, A:BB_0646,	NCBI locus tag: P:n/a,BB_RS03270, A:BB_RS03275, NCBI gene name: P:n/a,n/a, A:n/a, UniPort gene names: P:n/a,n/a, A:n/a,	P:n/a,PTS transporter subunit EIIC, A:lipase,	P:n/a,Pts system, iibc components, A:Hydrolase_4 domain-containing protein,	TGCTAGAGGCTTGATTTTTTTAATAAGTAATAGCTTAAGGCTATTACTTATTAATCTTGTT	5.54614	37	.(((...))).........((((((((((((((((...)))))))))))))))).......	UUUAAUAA	GUAAUAGCUUAAGGCUAUUAC	(((((((((...)))))))))	UAA	UUAUUAAUCUUG
chr	686441	-	2007.92	primary, internal,	P:SR0546, I:BB_0647,	NCBI locus tag: P:n/a, I:BB_RS03280, NCBI gene name: P:n/a, I:bosR, UniPort gene names: P:n/a, I:bosR,	P:n/a, I:oxidative stress transcriptional regulator BosR,	P:n/a, I:Borrelia oxidative stress regulator protein BosR,	TAGACGTACATTCCGCATTGGAAAAAGTCGGCATTACAAACGATCCTGTATTATTGAAAAA	undefined		.....(((((((((.....))))...((((..........))))..)))))..........	CGUACAUU	CCGCAUUGGAAAAAGUCGGCAUUACAAACGAUCCUG	((.....))))...((((..........))))..))	GCAUUACAAA	UAUUAUUGAAAA
chr	688503	+	5019.57	internal,	I:BB_0649,	NCBI locus tag: I:BB_RS03290, NCBI gene name: I:groL, UniPort gene names: I:groEL; groL; mopA,	I:chaperonin GroEL,	I:Chaperonin GroEL, EC 5.6.1.7 (60 kDa chaperonin) (Chaperonin-60, Cpn60),	TAAATTATTTTTATTTATAGAAAGGGGTAAAATTTTTATGGCTAAAGACATATATTTTAAT	1.95053		.......((((((....))))))....((((((...((((........)))).))))))..	AAAAUUUU	UAUGGCUAAAGACAUA	((((........))))	GCUAAAGA	UAUUUUAAU
chr	688788	-	4940.74	primary, antisense,	P:SR0549, A:BB_0649,	NCBI locus tag: P:n/a, A:BB_RS03290, NCBI gene name: P:n/a, A:groL, UniPort gene names: P:n/a, A:groEL; groL; mopA,	P:n/a, A:chaperonin GroEL,	P:n/a, A:Chaperonin GroEL, EC 5.6.1.7 (60 kDa chaperonin) (Chaperonin-60, Cpn60),	TTTTTATTCCAATAGGATTGATTCCTGAAGACACATTCTTAAGGCCTTCTCTTGCAATAGC	1.21368		.......(((....)))......(((.((((.....)))).))).................	GAUUCCUG	AAGACACAUUCUU	((((.....))))	CACAU	AAGGCCUUCUCU
chr	688825	+	4139.15	internal, antisense,	I:BB_0649, A:SR0549	NCBI locus tag: I:BB_RS03290, A:na NCBI gene name: I:groL, A:na UniPort gene names: I:groEL; groL; mopA, A:na	I:chaperonin GroEL, A:na	I:Chaperonin GroEL, EC 5.6.1.7 (60 kDa chaperonin) (Chaperonin-60, Cpn60), A:na	TATGCTATTGCAAGAGAAGGCCTTAAGAATGTGTCTTCAGGAATCAATCCTATTGGAATAA	1.50957		..(((....)))...((((((...........))))))((((.....))))..........	GUGUCUUC	AGGAAUCAAUCCU	((((.....))))	AUCAA	AUUGGAAUAA
chr	689416	+	5503.55	internal,	I:BB_0649,	NCBI locus tag: I:BB_RS03290, NCBI gene name: I:groL, UniPort gene names: I:groEL; groL; mopA,	I:chaperonin GroEL,	I:Chaperonin GroEL, EC 5.6.1.7 (60 kDa chaperonin) (Chaperonin-60, Cpn60),	GTGCTTACCGGCGGTGTTTTAATCAGTGAGGAGCTAGGCCTTACTCTTGAGACAGTTGAAA	2.17139		.((((....)))).((((((((..(((((((.......))))))).)))))))).......	G	UGCUUACCGGCG	((((....))))	UACC	GUGUUUUAAUCA
chr	689697	+	9497.86	primary, internal,	P:SR0550, I:BB_0649,	NCBI locus tag: P:n/a, I:BB_RS03290, NCBI gene name: P:n/a, I:groL, UniPort gene names: P:n/a, I:groEL; groL; mopA,	P:n/a, I:chaperonin GroEL,	P:n/a, I:Chaperonin GroEL, EC 5.6.1.7 (60 kDa chaperonin) (Chaperonin-60, Cpn60),	GCTTAAGGAGAAAAAGCATAGAGTTGAGGACGCTCTTTCTGCAACTCGTGCTGCTGTTGAA	1.33276		..............(((((.(((((((((((.....)))))))))))))))).........	GAGAAAAA	GCAUAGAGUUGAGGACGCUCUUUCUGCAACUCGUGC	((((.(((((((((((.....)))))))))))))))	GCUCU	UGCUGUUGAA
chr	689903	+	8702.88	internal,	I:BB_0649,	NCBI locus tag: I:BB_RS03290, NCBI gene name: I:groL, UniPort gene names: I:groEL; groL; mopA,	I:chaperonin GroEL,	I:Chaperonin GroEL, EC 5.6.1.7 (60 kDa chaperonin) (Chaperonin-60, Cpn60),	TTTCAAATGCTGGTTTTGAAGGATCTATTTATATTCATCAAATTAAAACAGAAAAAAAAGG	1.68017		.........(((..(((((..................)))))......)))..........	AUGCUGGU	UUUGAAGGAUCUAUUUAUAUUCAUCAAA	(((((..................)))))	AGGAUCUAUUUAUAUUCA	UUAAAACAGAAA
chr	690169	+	76201.9	primary,	P:BB_0649,	NCBI locus tag: P:BB_RS03290, NCBI gene name: P:groL, UniPort gene names: P:groEL; groL; mopA,	P:chaperonin GroEL,	P:Chaperonin GroEL, EC 5.6.1.7 (60 kDa chaperonin) (Chaperonin-60, Cpn60),	ATGATGTAAATTAAAGTTTCACCGGCAAGCTTGTGTTTTTGCCGGTGAATATTTTATTATT	3.52789	42	.((((....))))....((((((((((((........))))))))))))............	AUUAAAGU	UUCACCGGCAAGCUUGUGUUUUUGCCGGUGAA	((((((((((((........))))))))))))	CUUGUGUU	UAUUUUAUUAUU
chr	690329	-	18250.1	antisense,	A:BB_0650,	NCBI locus tag: A:BB_RS03295, NCBI gene name: A:n/a, UniPort gene names: A:n/a,	A:n/a,	A:Uncharacterized protein,	CTTCAATTAAATAATTAATAAGACCATCGTCATTCCTATAAAGAGCTTTGCTAAAGGCACT	undefined		.....................(((....))).............(((((....)))))...	No_8nt_U_tract
chr	690504	+	2255.67	primary, internal,	P:BB_0650, I:BB_0651,	NCBI locus tag: P:BB_RS03295, I:BB_RS03300, NCBI gene name: P:n/a, I:yajC, UniPort gene names: P:n/a, I:yajC,	P:n/a, I:preprotein translocase subunit YajC,	P:Uncharacterized protein, I:Sec translocon accessory complex subunit YajC,	GATGATATTAATAAGATAAAAGTGACATATGTATAGTATGGGAGGTTTTGTGTTTTTATTG	1.53734	15	..........(((((((........(((((.....)))))....)))))))..........	GAUAUUAA	UAAGAUAAAAGUGACAUAUGUAUAGUAUGGGAGGUUUUG	((((((........(((((.....)))))....))))))	GUAUA	UGUUUUUAUUG
chr	690783	+	1615.55	internal,	I:BB_0651,	NCBI locus tag: I:BB_RS03300, NCBI gene name: I:yajC, UniPort gene names: I:yajC,	I:preprotein translocase subunit YajC,	I:Sec translocon accessory complex subunit YajC,	AAGTCCAAATAACGAAGCAGTATTTATAAAAAACTCTATTGATAAAGTTTTGTCTGAAAAA	1.61281		...........(((((((....(((((..............))))))))))))........	UAACGAAG	CAGUAUUUAUAAAAAACUCUAUUGAUAAAG	(....(((((..............))))))	AAAAAACUCUAUUG	UUUUGUCUGAAA
chr	690936	+	1771.73	internal,	I:BB_0652,	NCBI locus tag: I:BB_RS03305, NCBI gene name: I:secD, UniPort gene names: I:secD,	I:protein translocase subunit SecD,	I:Protein translocase subunit SecD,	TGAAAAAAGGATCTAAGCTTATATTGATATTGTTGGTGACGTTTTTTGCATGTCTTTTAAT	undefined		................(((...............)))(((((.......))))).......	No_8nt_U_tract
chr	691175	+	1333.59	internal,	I:BB_0652,	NCBI locus tag: I:BB_RS03305, NCBI gene name: I:secD, UniPort gene names: I:secD,	I:protein translocase subunit SecD,	I:Protein translocase subunit SecD,	ATTCCAATAGCAAAAAATAATTATAGGTCTTCAATGAAAATTCCACCTAATATTTTTACTG	1.4716		............(((((((....(((((....(((....)))..))))).)))))))....	UAAUUAUA	GGUCUUCAAUGAAAAUUCCACC	(((....(((....)))..)))	GAAA	UAAUAUUUUUAC
chr	691352	+	1284.97	internal,	I:BB_0652,	NCBI locus tag: I:BB_RS03305, NCBI gene name: I:secD, UniPort gene names: I:secD,	I:protein translocase subunit SecD,	I:Protein translocase subunit SecD,	CTTGATTTGTCTGGAGGGATGAGTGTTACCATTTCTCTTGATTATTCAAGTGTTGAAAAAA	4.95107		............(((((((((........)))))))))......((((.....))))....	UUUGUCUG	GAGGGAUGAGUGUUACCAUUUCUC	((((((((........))))))))	AGUGUUAC	UUGAUUAUUCAA
chr	691648	+	4154.03	internal,	I:BB_0652,	NCBI locus tag: I:BB_RS03305, NCBI gene name: I:secD, UniPort gene names: I:secD,	I:protein translocase subunit SecD,	I:Protein translocase subunit SecD,	TCTTTTGCATAGAAAAATATTAGAAGCGGGCTCTCTTTTTTCTATTCCTGAAATTCAGGCA	1.89296		.....((((((((((((...................)))))))))..((((...)))))))	UUUGCAUA	GAAAAAUAUUAGAAGCGGGCUCUCUUUUUUC	((((((...................))))))	UAUUAGAAGCGGGCUCUCU	UAUUCCUGAAAU
chr	693714	+	11250.7	primary, internal,	P:SR0554, I:BB_0654,	NCBI locus tag: P:n/a, I:BB_RS03315, NCBI gene name: P:n/a, I:n/a, UniPort gene names: P:n/a, I:n/a,	P:n/a, I:n/a,	P:n/a, I:Uncharacterized protein,	AGAACAGTCAAGCCTTATTAACGATGCTAATTTGCTAAAAGATAAACTTTTGTTTTTGGAT	undefined		......(((.............)))............((((((((....))))))))....	No_8nt_U_tract
chr	695789	+	5129.06	internal,	I:BB_0656,	NCBI locus tag: I:BB_RS03325, NCBI gene name: I:psgB, UniPort gene names: I:n/a,	I:HemN-related non-iron pseudo-SAM protein PsgB,	I:Oxygen-independent coproporphyrinogen III oxidase, putative,	CATTTAATCTTGCTGGGTCATCCAATTATAAAAACACTTTACATTAAGCACGTAGATTTTT	1.66418		.....(((((((((((.....))).......................)))...)))))...	AAUCUUGC	UGGGUCAUCCA	(((.....)))	GUCAU	AUUAUAAAAACA
chr	696942	+	7429.66	antisense,	A:BB_0657,	NCBI locus tag: A:BB_RS03330, NCBI gene name: A:rpiA, UniPort gene names: A:rpiA,	A:ribose 5-phosphate isomerase A,	A:Ribose-5-phosphate isomerase A, EC 5.3.1.6 (Phosphoriboisomerase A, PRI),	TAAGATATAATTATTGTTATCAGTTATAGTGGGGCCTTTCTTTTCTTTACAAATTCTCAAG	1.01678		.....(((((((.........))))))).(((((....................)))))..	UAAGAUA	UAAUUAUUGUUAUCAGUUA	(((((.........)))))	AUUGUUAUC	UAGUGGGGCCUU
chr	697405	-	2118.08	internal,	I:BB_0657,	NCBI locus tag: I:BB_RS03330, NCBI gene name: I:rpiA, UniPort gene names: I:rpiA,	I:ribose 5-phosphate isomerase A,	I:Ribose-5-phosphate isomerase A, EC 5.3.1.6 (Phosphoriboisomerase A, PRI),	AAGCAAGGAAAAGAATTTATGGAAAATCAAAAAATTTTGGTAGCAAAACATGCAATTGATC	1.14823		.........................((((((....)))))).(((.....)))........	AUGGAAAA	UCAAAAAAUUUUGG	(((((....)))))	AAAU	UAGCAAAACAUG
chr	698041	+	9741.91	primary, internal,	P:SR0558, I:BB_0658,	NCBI locus tag: P:n/a, I:BB_RS03335, NCBI gene name: P:n/a, I:gpmA, UniPort gene names: P:n/a, I:gpmA,	P:n/a, I:2%2C3-diphosphoglycerate-dependent phosphoglycerate mutase,	P:n/a, I:2,3-bisphosphoglycerate-dependent phosphoglycerate mutase, BPG-dependent PGAM, PGAM, Phosphoglyceromutase, dPGM, EC 5.4.2.11,	CCAAGATATAAACATATCCCCAAAAGGGAACTTCCTTCAACAGAGTGCCTTAAAGATACTG	2.03178		....(((((....)))))(((....))).((((.........))))...............	AAAAGGGA	ACUUCCUUCAACAGAGU	((((.........))))	CCUUCAACA	GCCUUAAAGAUA
chr	698350	-	1598.95	primary, antisense,	P:BB_0659, A:BB_0658,	NCBI locus tag: P:BB_RS03340, A:BB_RS03335, NCBI gene name: P:lysS, A:gpmA, UniPort gene names: P:lysS, A:gpmA,	P:lysine--tRNA ligase, A:2%2C3-diphosphoglycerate-dependent phosphoglycerate mutase,	P:Lysine--tRNA ligase, EC 6.1.1.6 (Lysyl-tRNA synthetase, LysRS), A:2,3-bisphosphoglycerate-dependent phosphoglycerate mutase, BPG-dependent PGAM, PGAM, Phosphoglyceromutase, dPGM, EC 5.4.2.11,	AGCCTTAAAATTAATAAAAAATAAGTCATAATTATATGACTTATTTACACTTTAATACAAA	7.45247	50	..................((((((((((((....))))))))))))...............	AAAAAUAA	GUCAUAAUUAUAUGAC	((((((....))))))	AUUA	UUAUUUACACUU
chr	698384	+	6793.17	primary, antisense,	P:BB_0658, A:BB_0659,	NCBI locus tag: P:BB_RS03335, A:BB_RS03340, NCBI gene name: P:gpmA, A:lysS, UniPort gene names: P:gpmA, A:lysS,	P:2%2C3-diphosphoglycerate-dependent phosphoglycerate mutase, A:lysine--tRNA ligase,	P:2,3-bisphosphoglycerate-dependent phosphoglycerate mutase, BPG-dependent PGAM, PGAM, Phosphoglyceromutase, dPGM, EC 5.4.2.11, A:Lysine--tRNA ligase, EC 6.1.1.6 (Lysyl-tRNA synthetase, LysRS),	GATTTATTTGTATTAAAGTGTAAATAAGTCATATAATTATGACTTATTTTTTATTAATTTT	4.81656	52	.....................((((((((((((....))))))))))))............	AGUGUAAA	UAAGUCAUAUAAUUAUGACUUA	(((((((((....)))))))))	UAAU	UUUUUUAUUAAU
chr	699062	-	1100.52	internal,	I:BB_0659,	NCBI locus tag: I:BB_RS03340, NCBI gene name: I:lysS, UniPort gene names: I:lysS,	I:lysine--tRNA ligase,	I:Lysine--tRNA ligase, EC 6.1.1.6 (Lysyl-tRNA synthetase, LysRS),	CGGGAGATGTCATATCGCTCAAAGATGTTCTTGAGGTCTATACACCCGAAGTCACAAGGTT	1.18848		((((((((.........(((.((((...))))))))))).....)))).............	CGGGAGA	UGUCAUAUCGCUCAAAGAUGUUCUUGAGG	(.........(((.((((...))))))))	UGU	UCUAUACACCCG
chr	699593	-	2037.63	internal,	I:BB_0659,	NCBI locus tag: I:BB_RS03340, NCBI gene name: I:lysS, UniPort gene names: I:lysS,	I:lysine--tRNA ligase,	I:Lysine--tRNA ligase, EC 6.1.1.6 (Lysyl-tRNA synthetase, LysRS),	CAAGGGCTAATGAAATTGAATTTGAAAAATATCTGCCTGTAGTTGGGATCAATCCTGAATT	1.44891		...((((...........................))))....((((((....))))))...	CAA	GGGCUAAUGAAAUUGAAUUUGAAAAAUAUCUGCCU	((((...........................))))	UAAUGAAAUUGAAUUUGAAAAAUAUCU	GUAGUUGGGAUC
chr	699940	-	26940.5	internal,	I:BB_0659,	NCBI locus tag: I:BB_RS03340, NCBI gene name: I:lysS, UniPort gene names: I:lysS,	I:lysine--tRNA ligase,	I:Lysine--tRNA ligase, EC 6.1.1.6 (Lysyl-tRNA synthetase, LysRS),	CCTAAATTTAAATTAGGAATAAAATGTGAAAACAGCACACTGGGCAGATTTTTACGCAGAA	1.60582		(((((.......))))).......(((((((((((....)))......)))))))).....		CCUAAAUUUAAAUUAGG	(((((.......)))))	AUUUAAA	AAUAAAAUGUGA
chr	700833	+	1402.78	primary, antisense,	P:SR0560, A:BB_0660,	NCBI locus tag: P:n/a, A:BB_RS03345, NCBI gene name: P:n/a, A:era, UniPort gene names: P:n/a, A:era,	P:n/a, A:GTPase Era,	P:n/a, A:GTPase Era,	CCGTAAAGATTCCTTTTATATTATTTCTAGTTGTTTGCGGAATAGGGGATATTATTGATAT	3.34514		........((((((.......((((((...........))))))))))))...........	CGUAAAGA	UUCCUUUUAUAUUAUUUCUAGUUGUUUGCGGAAUAGGGGA	(((((.......((((((...........)))))))))))	UAGUUGUUUGC	UAUUAUUGAUAU
chr	701134	+	4651.12	internal,	I:BB_0661,	NCBI locus tag: I:BB_RS03350, NCBI gene name: I:n/a, UniPort gene names: I:n/a,	I:n/a,	I:Uncharacterized protein,	TTAATCGATCTGTTTGTCCCAACTGTGCTGCTAAGCTTGGTGATATCGAATGTCCAAATTG	2.21259		....(((((.........((((....(((....)))))))....)))))............	UGUUUGUC	CCAACUGUGCUGCUAAGCUUGG	((((....(((....)))))))	GCUA	UGAUAUCGAAUG
chr	701301	+	2426.83	internal,	I:BB_0661,	NCBI locus tag: I:BB_RS03350, NCBI gene name: I:n/a, UniPort gene names: I:n/a,	I:n/a,	I:Uncharacterized protein,	AGAATGGTAAGTGATAGAGCAGCTTCTAAGACCTTTGTAAGGCTTTTCCATTTTGGGATTA	1.03987		.....(((......(((((....)))))..)))............((((.....))))...	AGAAU	GGUAAGUGAUAGAGCAGCUUCUAAGACC	(((......(((((....)))))..)))	CAGC	UUUGUAAGGCUU
chr	701579	+	4826.47	internal,	I:BB_0662,	NCBI locus tag: I:BB_RS03355, NCBI gene name: I:n/a, UniPort gene names: I:n/a,	I:n/a,	I:Uncharacterized protein,	TGCTAGGAAGCAGACTTTACAATTTATTGCTAAAACCCATTTAAAATATGCTGTTTTTAAT	2.49978		.....((((((((......(((....))).....................))))))))...	CUAGGAAG	CAGACUUUACAAUUUAUUGCUAAAACCCAUUUAAAAUAUGCUG	(((......(((....))).....................)))	UUUA	UUUUUAAU
chr	702506	-	2031.83	internal,	I:BB_0664,	NCBI locus tag: I:BB_RS03365, NCBI gene name: I:n/a, UniPort gene names: I:n/a,	I:lipoprotein,	I:Lipoprotein, putative,	CTCTTTGGTATATATTGTAAAAGCAGAAGAATTTGCAAATGATACATTTTTGCTTGATGCA	2.14883		.......((((.........(((((((((.................))))))))).)))).	UUGUAAAA	GCAGAAGAAUUUGCAAAUGAUACAUUUUUGC	(((((((.................)))))))	AAUUUGCAAAUGAUACA	UUGAUGCA
chr	702876	-	2369.54	internal,	I:BB_0664,	NCBI locus tag: I:BB_RS03365, NCBI gene name: I:n/a, UniPort gene names: I:n/a,	I:lipoprotein,	I:Lipoprotein, putative,	TTAATACATTATTCTACGGCATGATCATTATCATTTTTGCACTCATTTCTTGCAATCATAA	1.20273		....................(((((....)))))..(((((.........)))))......	UCUACGGC	AUGAUCAUUAUCAU	(((((....)))))	CAUU	UUUUGCACUCAU
chr	703137	+	2729.36	internal,	I:BB_0665,	NCBI locus tag: I:BB_RS03370, NCBI gene name: I:n/a, UniPort gene names: I:n/a,	I:n/a,	I:Uncharacterized protein,	ATTTCTTTTGTAATATTAAGCAGAGGAACAAAAATTTTTAGAGAAGATTTGTTTGAATTTT	1.80973		..(((((((((........)))))))))(((((((((((...))))))))..)))......	AACAAAAA	UUUUUAGAGAAGA	(((((...)))))	AGA	UUUGUUUGAAUU
chr	704792	+	29481.5	internal,	I:BB_0666,	NCBI locus tag: I:BB_RS03375, NCBI gene name: I:n/a, UniPort gene names: I:n/a,	I:N-acetylmuramoyl-L-alanine amidase,	I:N-acetylmuramoyl-L-alanine amidase domain protein, EC 3.5.1.28,	TGTTTAAAAATGAGTTAAGCGAAACTAATATTAGGCCAATCAGAAAAGAGCAATGGTTTGT	1.14781		.((((((.......))))))...........(((((((...............))))))).	U	GUUUAAAAAUGAGUUAAGC	((((((.......))))))	AAAUGAG	GAAACUAAUAUU
chr	705078	+	1662.75	internal,	I:BB_0667,	NCBI locus tag: I:BB_RS03380, NCBI gene name: I:n/a, UniPort gene names: I:n/a,	I:GerMN domain-containing protein,	I:Uncharacterized protein,	TGATTAGGGTGCTTTTGGGGTCTTTGGCAGTAAGCTTTTTGTTTTCTATTTGTATGGTTTT	1.67491		.....((((((((............))).....))))).......................	UGAUUAGG	GUGCUUUUGGGGUCUUUGGCAGUAAGC	(((((............))).....))	UUUGGGGUCUUU	UUUUUGUUUUCU
chr	705601	+	1409.79	internal,	I:BB_0668,	NCBI locus tag: I:BB_RS03385, NCBI gene name: I:flaA, UniPort gene names: I:flaA,	I:flagellar filament outer layer protein FlaA,	I:Flagellar filament outer layer protein (Sheath protein),	AGATTTATATATATAAGGAGTTGGTTTACATGAAAAGGAAAGCTAAAAGTATTTTATTTTT	1.63465		.(((((...........)))))(((((............))))).................	AAGGAGUU	GGUUUACAUGAAAAGGAAAGCU	(((((............)))))	ACAUGAAAAGGA	AAAAGUAUUUUA
chr	705864	+	6552.41	internal,	I:BB_0668,	NCBI locus tag: I:BB_RS03385, NCBI gene name: I:flaA, UniPort gene names: I:flaA,	I:flagellar filament outer layer protein FlaA,	I:Flagellar filament outer layer protein (Sheath protein),	CTTGGGATAAATAATTGGAGCGTTTTACTTACTCCTTCTGCAAGGTTGCAGGCTTACGTTA	1.35636		................((((...........)))).((((((....)))))).........	UUACUCCU	UCUGCAAGGUUGCAGG	((((((....))))))	AGGU	CUUACGUUA
chr	706656	+	14438	primary,	P:SR0564,BB_0668,	NCBI locus tag: P:n/a,BB_RS03385, NCBI gene name: P:n/a,flaA, UniPort gene names: P:n/a,flaA,	P:n/a,flagellar filament outer layer protein FlaA,	P:n/a,Flagellar filament outer layer protein (Sheath protein),	GTTTAAATTAATATGTAAAGCTACCTAAAAGGTTTGCTTTACATATTAAAATAATAGGAAA	4.99241	51	.......((((((((((((((.((((...))))..))))))))))))))............	AAUUAAUA	UGUAAAGCUACCUAAAAGGUUUGCUUUACA	((((((((.((((...))))..))))))))	AAA	UAUUAAAAUAAU
chr	707036	+	6654.33	internal,	I:BB_0669,	NCBI locus tag: I:BB_RS03390, NCBI gene name: I:n/a, UniPort gene names: I:cheA,	I:chemotaxis protein CheA,	I:Chemotaxis protein CheA, EC 2.7.13.3,	TTGCGCTTCGTATTGATGGCAAGGTTTATTTAAATGACATAAGTGATCTTAAAAGCAAATT	1.45347		.((((((..........)))((((((.(((((.......)))))))))))....)))....	UGGCAAGG	UUUAUUUAAAUGACAUAAGUGA	((.(((((.......)))))))	AAUGACA	UCUUAAAAGCAA
chr	707490	+	2307.61	internal,	I:BB_0669,	NCBI locus tag: I:BB_RS03390, NCBI gene name: I:n/a, UniPort gene names: I:cheA,	I:chemotaxis protein CheA,	I:Chemotaxis protein CheA, EC 2.7.13.3,	AAAAAAGCTTGCAGATGAAGAGATTAAAGATGTTGATTTAGATTCCAATTTTGTTTTAAAT	1.43024		..........(((((.....(((((((.....)))))))..........))))).......	GCUUGCAG	AUGAAGAGAUUAAAGAUGUUGAUUUAGAUUCCAAUU	(.....(((((((.....)))))))..........)	AGAUG	UUGUUUUAAAU
chr	710964	+	1720.75	internal,	I:BB_0671,	NCBI locus tag: I:BB_RS03400, NCBI gene name: I:n/a, UniPort gene names: I:n/a,	I:chemotaxis protein CheX,	I:CheC-like family protein,	GAGTATGATGATTTTGACGATGAAGAAACAAAAGAGATGGTTGCTGCAACTCTAACTGAGG	1.03333		...........(((((............))))).(((..((((...)))))))........	ACAAAAGA	GAUGGUUGCUGCAACUC	((..((((...))))))	CUG	UAACUGAGG
chr	711503	+	2672.78	internal,	I:BB_0672,	NCBI locus tag: I:BB_RS03405, NCBI gene name: I:n/a, UniPort gene names: I:n/a,	I:response regulator,	I:CheY,	TATGCCCAAAATGGATGGAATAACTTGTCTTTCTAATATTATGGAATTTGATAAAAATGCT	2.44679		.....(((.......)))......(((((.(((((......)))))...))))).......	ACUUGUCU	UUCUAAUAUUAUGGAA	(((((......)))))	AUAUUA	UUUGAUAAAAAU
chr	711757	+	1500.97	antisense,	A:BB_0673,	NCBI locus tag: A:BB_RS03410, NCBI gene name: A:n/a, UniPort gene names: A:n/a,	A:n/a,	A:Uncharacterized protein,	AAAAATCATTTCATTACTTATTTTATCTAAATTCTTTAAAAAATAAGTAATGTTAAGGTTA	3.76641		...........(((((((((((((...............))))))))))))).........	UUUCAUUA	CUUAUUUUAUCUAAAUUCUUUAAAAAAUAAG	((((((((...............))))))))	AUCUAAAUUCUUUAA	UAAUGUUAAGGU
chr	713878	-	1032.28	internal,	I:BB_0675,	NCBI locus tag: I:BB_RS03420, NCBI gene name: I:n/a, UniPort gene names: I:n/a,	I:n/a,	I:Uncharacterized protein,	ATACGTCAAGGATAAAACAGATATAATGATTACCCCATTTGTTTTATCTGGCATTGAAGCT	4.61227		.....(((((((((((((((((..............)))))))))))))....))))....	GGAUAAAA	CAGAUAUAAUGAUUACCCCAUUUG	(((((..............)))))	AUAAUGAUUACCCC	UUUUAUCUGGCA
chr	714424	-	3224.22	internal,	I:BB_0676,	NCBI locus tag: I:BB_RS03425, NCBI gene name: I:n/a, UniPort gene names: I:n/a,	I:HAD family hydrolase,	I:Phosphoglycolate phosphatase,	CCCTTTTAGAAACTATGAATAAGCTTAACATTCCAATTGGAATTTTAAGCAATAAGAACCA	4.37479		......................((((((.(((((....))))).))))))...........	AGCUUAAC	AUUCCAAUUGGAAU	(((((....)))))	AAUU	UUUAAGCAAUAA
chr	716119	+	26599.1	primary, internal,	P:SR0574, I:BB_0677,	NCBI locus tag: P:n/a, I:BB_RS03430, NCBI gene name: P:n/a, I:n/a, UniPort gene names: P:n/a, I:rbsA,	P:n/a, I:ABC transporter ATP-binding protein,	P:n/a, I:Sugar ABC transporter, ATP-binding protein,	TAGAATTCAATGTTATGCAAAATATTGGACTTAAGAGCTTTGATAATCCTGATTATTTGAG	1.51086		.....(((((((((......)))))))))................................	AGAAUUCA	AUGUUAUGCAAAAUAU	(((((......)))))	AUGCAA	UGGACUUAAGAG
chr	717559	+	2767.18	internal,	I:BB_0678,	NCBI locus tag: I:BB_RS03435, NCBI gene name: I:n/a, UniPort gene names: I:n/a,	I:ABC transporter permease,	I:Ribose/galactose ABC transporter, permease protein,	CTTATATGCAAGGAATTGGTTTTAATGGGATAGCTGCTTCTCTTATGGGAAACAATTCGCC	1.06069		........(((....)))(((((.((((((..........))))))..)))))........	GGUUUUAA	UGGGAUAGCUGCUUCUCUUA	(((((..........)))))	UAGCUGCUUC	UGGGAAACAAUU
chr	717982	+	1566.93	internal,	I:BB_0679,	NCBI locus tag: I:BB_RS03440, NCBI gene name: I:n/a, UniPort gene names: I:n/a,	I:ABC transporter permease,	I:Ribose/galactose ABC transporter, permease protein,	ATTTTTGCTGGTGGGCTAGCAGGGCTTGTTCTTGCTATTTTGCACGCTGTTTTTACAATTT	2.74425		.........(((((((((((((((.....))))))))....))))))).............	UUUUGCUG	GUGGGCUAGCAGGGCUUGUUCUUGCUAUUUUGCACGC	((((((((((((((.....))))))))....))))))	CUUGU	UGUUUUUACAAU
chr	723056	+	1698.76	primary, antisense,	P:BB_0681, A:SR0582, BB_0682,	NCBI locus tag: P:BB_RS03450, A:n/a, BB_RS03455, NCBI gene name: P:n/a, A:n/a, mnmA, UniPort gene names: P:n/a, A:n/a, mnmA; trmU,	P:methyl-accepting chemotaxis protein, A:n/a, tRNA 2-thiouridine(34) synthase MnmA,	P:Methyl-accepting chemotaxis protein, A:n/a, tRNA-specific 2-thiouridylase MnmA, EC 2.8.1.13,	AAGATCGAAAAGTAAGTAGAAGATTGAAAAATCTTCTCTAACTTTTTGGGCGGATTATTAT	3.06034	36	....(((((((((....((((((((....))))))))...)))))))))............	AGUAAGUA	GAAGAUUGAAAAAUCUUC	(((((((....)))))))	GAAA	UCUAACUUUUUG
chr	723079	-	1030.67	primary, internal,	P:SR0582, I:BB_0682,	NCBI locus tag: P:n/a, I:BB_RS03455, NCBI gene name: P:n/a, I:mnmA, UniPort gene names: P:n/a, I:mnmA; trmU,	P:n/a, I:tRNA 2-thiouridine(34) synthase MnmA,	P:n/a, I:tRNA-specific 2-thiouridylase MnmA, EC 2.8.1.13,	ATTTGCAATTTTTTATAAAAACACAGAATGCCTGGGGGGTGCTAAAATTTTTAAAATCATA	1.0795		....(((................(((.....))).....)))...................	AUUU	GCAAUUUUUUAUAAAAACACAGAAUGCCUGGGGGGUGC	(((................(((.....))).....)))	AAUGC	UAAAAUUUUUAA
chr	724101	-	1415.03	internal,	I:BB_0682,	NCBI locus tag: I:BB_RS03455, NCBI gene name: I:mnmA, UniPort gene names: I:mnmA; trmU,	I:tRNA 2-thiouridine(34) synthase MnmA,	I:tRNA-specific 2-thiouridylase MnmA, EC 2.8.1.13,	AAAACCTAAAAATGGAAGTTTATGAAAATAGCCGTGCTTTTATCTGGAGGAGTCGACAGTT	1.09544		...........((((....((((....))))))))((((((......))))))........	CCUAAAAA	UGGAAGUUUAUGAAAAUAGCCG	(((....((((....)))))))	GAAA	UGCUUUUAUCUG
chr	724245	+	2040.63	primary, internal,	P:SR0585, I:BB_0683,	NCBI locus tag: P:n/a, I:BB_RS03460, NCBI gene name: P:n/a, I:n/a, UniPort gene names: P:n/a, I:n/a,	P:n/a, I:hydroxymethylglutaryl-CoA synthase,	P:n/a, I:Hydroxymethylglutaryl-CoA synthase, EC 2.3.3.10,	CTTAAGGCCATTAATTCATTGAGGAGTATATGAGAATAGGTATTAGTGATATTAGAATTTT	1.13051		......(((....((((......)))).(((....))))))....................	UGAGGAGU	AUAUGAGAAUA	.(((....)))	GAGA	GGUAUUAGUGAU
chr	724665	+	1417.76	internal,	I:BB_0683,	NCBI locus tag: I:BB_RS03460, NCBI gene name: I:n/a, UniPort gene names: I:n/a,	I:hydroxymethylglutaryl-CoA synthase,	I:Hydroxymethylglutaryl-CoA synthase, EC 2.3.3.10,	TGTCTTTGCACACTGTGGCAAGTGTTTTAAGCCATTCCAATAATTCTGAATACGGCATAGT	1.33458		.........(((((......))))).....(((....................))).....	GUCUUUGC	ACACUGUGGCAAGUGU	(((((......)))))	GUGGCA	UUUAAGCCAUUC
chr	724852	+	1881.12	internal,	I:BB_0683,	NCBI locus tag: I:BB_RS03460, NCBI gene name: I:n/a, UniPort gene names: I:n/a,	I:hydroxymethylglutaryl-CoA synthase,	I:Hydroxymethylglutaryl-CoA synthase, EC 2.3.3.10,	AGTTTATACTGATGATGTTGACGATTTTTTTAGGCCTTTTGGAAGTGTTGAGGCTAAGGTG	undefined		.......(((......................((((((...........))))))..))).	No_8nt_U_tract
chr	725157	+	1832.5	internal,	I:BB_0683,	NCBI locus tag: I:BB_RS03460, NCBI gene name: I:n/a, UniPort gene names: I:n/a,	I:hydroxymethylglutaryl-CoA synthase,	I:Hydroxymethylglutaryl-CoA synthase, EC 2.3.3.10,	CTATGGAAGTGGGAAATTTGTATACAGGTTCAATTTTTCTATCTTTAGCATTTTATTTAAA	2.07399		.....(((((((((((...................)))))........)))))).......	UAUGGAAG	UGGGAAAUUUGUAUACAGGUUCAAUUUUUCUAUCUUUAGCA	(((((((...................)))))........))	UUUGUAUACAGGUUCAAUU	UUUUAUUUAAA
chr	725350	+	2278.61	internal,	I:BB_0683,	NCBI locus tag: I:BB_RS03460, NCBI gene name: I:n/a, UniPort gene names: I:n/a,	I:hydroxymethylglutaryl-CoA synthase,	I:Hydroxymethylglutaryl-CoA synthase, EC 2.3.3.10,	TGAAGGTCTTATAAAAAATAGAAATAATGCAAATTTTGAAGAATATAAAGATTTTTTTCAA	6.10197		.(((((((((..........(((((.......)))))..........))))))))).....	UGAAGG	UCUUAUAAAAAAUAGAAAUAAUGCAAAUUUUGAAGAAUAUAAAGA	((((..........(((((.......)))))..........))))	AAUGCAA	UUUUUUUCAA
chr	725618	+	12472.1	internal,	I:BB_0684,	NCBI locus tag: I:BB_RS03465, NCBI gene name: I:fni, UniPort gene names: I:fni,	I:type 2 isopentenyl-diphosphate Delta-isomerase,	I:Isopentenyl-diphosphate delta-isomerase, IPP isomerase, EC 5.3.3.2 (Isopentenyl diphosphate:dimethylallyl diphosphate isomerase) (Isopentenyl pyrophosphate isomerase) (Type 2 isopentenyl diphosphate isomerase, IDI-2),	TTCCGAGATAAACATAAAAGAAGAGATATTTGGATACAATATTAGTATGCCTGTTTTTATT	2.03686		.....................(((((((..(((((((.......))))))))))))))...	AGAAGAGA	UAUUUGGAUACAAUAUUAGUAUGCCUG	((..(((((((.......)))))))))	AAUAUUA	UUUUUAUU
chr	729425	+	1713.74	internal,	I:BB_0687,	NCBI locus tag: I:BB_RS03480, NCBI gene name: I:n/a, UniPort gene names: I:n/a,	I:phosphomevalonate kinase,	I:Phosphomevalonate kinase, putative,	TAATTTCTAGTTTAAGAAGGGCTAAAGAATTGGGATTGGCAATTGGAGAGGCAATAGGAGT	1.1822		...(((((((((........(((((..........))))))))))))))............	AUUUCUAG	UUUAAGAAGGGCUAAAGAAUUGGGAUUGGCAA	((........(((((..........)))))))	AGAAUUGGGA	UUGGAGAGGCAA
chr	729704	+	1741.32	primary, internal,	P:BB_0687, I:BB_0688,	NCBI locus tag: P:BB_RS03480, I:BB_RS03485, NCBI gene name: P:n/a, I:mvk, UniPort gene names: P:n/a, I:mvk,	P:phosphomevalonate kinase, I:mevalonate kinase,	P:Phosphomevalonate kinase, putative, I:Mevalonate kinase, EC 2.7.1.36,	CGAACATAGCGCTGTTTATGGGTTCCCAGTTATTGGCGCTACAGTTCCAATTTATATGGAT	9.70601	85	......(((((((.....(((....)))......)))))))....((((.......)))).	CGAACAUA	GCGCUGUUUAUGGGUUCCCAGUUAUUGGCGC	(((((.....(((....)))......)))))	GUUC	UACAGUUCCAAU
chr	730515	-	8.35963e+07	primary, antisense,	P:BB_t13, A:BB_0688,	NCBI locus tag: P:BB_RS03490, A:BB_RS03485, NCBI gene name: P:tRNA-Val, A:mvk, UniPort gene names: P:n/a, A:mvk,	P:tRNA-Val, A:mevalonate kinase,	P:n/a, A:Mevalonate kinase, EC 2.7.1.36,	AGCGCCTGCCTTACAAGCAGGATGTCGGGAGTTCGAATCTCTCTGGGCCCAAAAATAATCT	1.35636		...((((((.......)))((((.((((....)))))))).....))).............	AAGCAGGA	UGUCGGGAGUUCGAA	(.((((....)))))	GAGU	UCUCUCUGGGCC
chr	731240	+	2497.43	internal,	I:BB_0690,	NCBI locus tag: I:BB_RS03500, NCBI gene name: I:napA, UniPort gene names: I:napA,	I:neutrophil-activating protein NapA,	I:Neutrophil activating protein A (NapA),	AAGTATTTAAGCTATATAAAAAAGGATGATTTAGACGCAATACAATTAAAATTACAAGAAT	1.68644		..(((((...............................)))))..................	AA	GUAUUUAAGCUAUAUAAAAAAGGAUGAUUUAGACGCAAUAC	(((((...............................)))))	UAAGCUAUAUAAAAAAGGAUGAUUUAGACGC	AAUUAAAAUUAC
chr	731426	+	1966.7	internal,	I:BB_0690,	NCBI locus tag: I:BB_RS03500, NCBI gene name: I:napA, UniPort gene names: I:napA,	I:neutrophil-activating protein NapA,	I:Neutrophil activating protein A (NapA),	GATATTGTTGCAGAACGCTCAAGAATGCTTGGATATGATTCTGAATTTAGATATTCTGAGT	1.27554		..........(((((...(((((....)))))......))))).(((((((...)))))))	UUGUUGCA	GAACGCUCAAGAAUGCUUGGAUAUGAUUC	(((...(((((....)))))......)))	AAUG	UGAAUUUAGAUA
chr	731558	+	1802.55	internal,	I:BB_0690,	NCBI locus tag: I:BB_RS03500, NCBI gene name: I:napA, UniPort gene names: I:napA,	I:neutrophil-activating protein NapA,	I:Neutrophil activating protein A (NapA),	ATTGTTTGCAGTCTTACTGAGATTTTGAAGAATATTTTTGGAATGAGAAAATTAATTGATA	1.97956		........((((...))))..((((((((((...)))))))))).................	AUUGUUUG	CAGUCUUACUG	((((...))))	CUU	AGAUUUUGAAGA
chr	732149	-	2334.03	antisense,	A:SR0592, BB_0691,	NCBI locus tag: A:n/a, BB_RS03505, NCBI gene name: A:n/a, n/a, UniPort gene names: A:n/a, fusB; fus2,	A:n/a, elongation factor G,	A:n/a, Elongation factor G 2, EF-G 2,	CAGCACCTATTCTATCCATCTTATTAACATAAGCAAGTCGTGGGATTTCGTATTTTTCTGC	1.14829		.............((((..........(((.........)))))))...............	CUAUUCUA	UCCAUCUUAUUAACAUAAGCAAGUCGUGGGA	(((..........(((.........))))))	AAGCAAGUC	UUUCGUAUUUUU
chr	732301	+	163124	primary, internal,	P:SR0592, I:BB_0691,	NCBI locus tag: P:n/a, I:BB_RS03505, NCBI gene name: P:n/a, I:n/a, UniPort gene names: P:n/a, I:fusB; fus2,	P:n/a, I:elongation factor G,	P:n/a, I:Elongation factor G 2, EF-G 2,	TGGTTTTGCAAATTCCAATTGGAAATGAAAGCAATTTTGAAGGAGTAGTTGATATTATTTT	1.21981		........((((((((..........((((....))))...)))))..)))..........	GUUUUGCA	AAUUCCAAUUGGAAAUGAAAGCAAUUUUGAAGGAGUAGU	((((((..........((((....))))...)))))..)	GCAA	UGAUAUUAUUUU
chr	732522	+	6004.42	internal,	I:BB_0691,	NCBI locus tag: I:BB_RS03505, NCBI gene name: I:n/a, UniPort gene names: I:fusB; fus2,	I:elongation factor G,	I:Elongation factor G 2, EF-G 2,	AAAGAGATTGGTTTAGATATTATTAAAAGAGAGATTAGAAGAGGCACTATTTCTAGATTTA	1.16546		....(((((.((((.................))))((((((........))))))))))).	AGAGAUUG	GUUUAGAUAUUAUUAAAAGAGAGAU	((((.................))))	AGAUAUUAUUAAAAGAG	UAGAAGAGGCAC
chr	733214	+	1422.4	internal,	I:BB_0691,	NCBI locus tag: I:BB_RS03505, NCBI gene name: I:n/a, UniPort gene names: I:fusB; fus2,	I:elongation factor G,	I:Elongation factor G 2, EF-G 2,	AATTAAAGATGAATTTAATCTTAATGTTTATACAGGAAAGCCTCAAGTAAGTTACAGAGAA	1.5487		.....(((((.......)))))...........(((....)))..................	AAUUA	AAGAUGAAUUUAAUCUU	(((((.......)))))	GAAUUUA	AAUGUUUAUACA
chr	734040	+	2229.04	orphan		NCBI locus tag: NCBI gene name: UniPort gene names:			GTCTTTTAAGAATAGATAAAATATTGTATTGGTTTTTTTGATATGATATTTTATAATATTT	5.43956		.(((....)))....(((((((((((((((.........))))))))))))))).......	AUAAAAUA	UUGUAUUGGUUUUUUUGAUAUGA	(((((((.........)))))))	GGUUUUUUU	UAUUUUAUAAUA
chr	734684	+	4595.5	internal,	I:BB_0693,	NCBI locus tag: I:BB_RS03510, NCBI gene name: I:n/a, UniPort gene names: I:n/a,	I:ROK family protein,	I:Xylose operon regulatory protein,	TTTCACTAACAGTTTATCTTGAAAGTTATGTTAAAAATTTATCTCTTGCTGAATTTATGGG	1.42455		......(((((.................))))).(((((((........))))))).....	UUUCAC	UAACAGUUUAUCUUGAAAGUUAUGUUA	(((((.................)))))	GUUUAUCUUGAAAGUUA	AAAAUUUAUCUC
chr	735430	+	1579.54	internal,	I:SR0595, BB_0694,	NCBI locus tag: I:n/a, BB_RS03515, NCBI gene name: I:n/a, ffh, UniPort gene names: I:n/a, ffh,	I:n/a, signal recognition particle protein,	I:n/a, Signal recognition particle protein,	GAAATTTTATAAACTATCTTTCTGGAAAATCTACGATAAATGATAAAAACATTGCAGAGGC	1.01224		..................((((((..............((((.......)))).)))))).	CUACGAUA	AAUGAUAAAAACAUU	((((.......))))	AUAAAAA	GCAGAGGC
chr	735603	+	1944.71	internal,	I:SR0595, BB_0694,	NCBI locus tag: I:n/a, BB_RS03515, NCBI gene name: I:n/a, ffh, UniPort gene names: I:n/a, ffh,	I:n/a, signal recognition particle protein,	I:n/a, Signal recognition particle protein,	ATTGATCCTAAATCTCAGTTTATTAAAATTGTCAATGATAATCTTGTTAAATTTTTGGGAG	1.09939		.....(((((((...((((((....))))))......................))))))).	CUAAAUCU	CAGUUUAUUAAAAUUG	((((((....))))))	AUUA	UCAAUGAUAAUC
chr	735726	+	3188.08	primary, internal,	P:SR0595, I:BB_0694,	NCBI locus tag: P:n/a, I:BB_RS03515, NCBI gene name: P:n/a, I:ffh, UniPort gene names: P:n/a, I:ffh,	P:n/a, I:signal recognition particle protein,	P:n/a, I:Signal recognition particle protein,	CTTCAAGGTTCTGGCAAGACCACGACATGCGCCAAGCTTTCTTTAAAGCTTAAAAAGGAAA	2.33654		........(((((((...............)))(((((((....))))))).....)))).	UGCGCCAA	GCUUUCUUUAAAGC	(((((....)))))	CUUU	UUAAAAAGGAAA
chr	736159	+	1397.18	internal,	I:BB_0694,	NCBI locus tag: I:BB_RS03515, NCBI gene name: I:ffh, UniPort gene names: I:ffh,	I:signal recognition particle protein,	I:Signal recognition particle protein,	ATACTAGGGGGGGAGCTGTATTATCTTTTAAAAGTATTTGTGCAGTTCCCATTAAATTTAT	5.63833		..........(((((((((((..................)))))))))))...........	GGGGGGAG	CUGUAUUAUCUUUUAAAAGUAUUUGUGCAG	((((((..................))))))	UAUCUUUUAAAAGUAUUU	UUCCCAUUAAAU
chr	736681	+	2950.95	internal,	I:BB_0694,	NCBI locus tag: I:BB_RS03515, NCBI gene name: I:ffh, UniPort gene names: I:ffh,	I:signal recognition particle protein,	I:Signal recognition particle protein,	AAAAAATGAAAAATAAAGATTTTCAAAATAAGATTGCATCCCTTTTGGGAAAATAAGGAGG	1.2098		......((((((.......)))))).............((((....))))...........	AAAAAA	UGAAAAAUAAAGAUUUUCA	((((((.......))))))	AUAAAGA	AAAUAAGAUUGC
chr	737283	+	156175	primary, internal,	P:BB_0696, I:BB_0697,	NCBI locus tag: P:BB_RS03525, I:BB_RS03530, NCBI gene name: P:n/a, I:rimM, UniPort gene names: P:khpA, I:rimM,	P:KH domain-containing protein, I:16S rRNA processing protein RimM,	P:RNA-binding protein KhpA (KH-domain protein A), I:Ribosome maturation factor RimM,	TTATCGTCTTATGGAGTTAATGGGTATGCTAGGGTTAAAAGCATATCCAATAATTTTTGTG	1.34408	75	............(((((((.((((((((((.........)))))))))).)))))))....	UUAUGGAG	UUAAUGGGUAUGCUAGGGUUAAAAGCAUAUCCAAUAA	(((.((((((((((.........)))))))))).)))	AGGGUUAAA	UUUUUGUG
chr	737530	+	3049.59	internal,	I:BB_0697,	NCBI locus tag: I:BB_RS03530, NCBI gene name: I:rimM, UniPort gene names: I:rimM,	I:16S rRNA processing protein RimM,	I:Ribosome maturation factor RimM,	CGAGTTTAAAAGAAGGCGAATATTATTTAGGAAAGCTTATTGGCTATGCCATTGTTAATAA	1.35092		..............((((...............((((....)))).))))...........	UUUAGGAA	AGCUUAUUGGCU	((((....))))	UAUU	AUGCCAUUGUUA
chr	738139	+	35163.8	internal,	I:BB_0698,	NCBI locus tag: I:BB_RS03535, NCBI gene name: I:trmD, UniPort gene names: I:trmD,	I:tRNA (guanosine(37)-N1)-methyltransferase TrmD,	I:tRNA (guanine-N(1)-)-methyltransferase, EC 2.1.1.228 (M1G-methyltransferase) (tRNA [GM37] methyltransferase),	GATTTCTATTGGAGATTATGTTTTATCTTCAGGAGAGATTGCAGCTCTTGTTTTAATAGAT	2.52343		....((((((((((((........))))))))(((((.......))))).......)))).	AUCUUCAG	GAGAGAUUGCAGCUCUU	(((((.......)))))	AUUGCAG	GUUUUAAUAGAU
chr	738611	+	1412.16	internal,	I:BB_0699,	NCBI locus tag: I:BB_RS03540, NCBI gene name: I:rplS, UniPort gene names: I:rplS,	I:50S ribosomal protein L19,	I:50S ribosomal protein L19,	GGGAATTGGCAAAACATTTTTGATTAGAAAAATTTCTTCAGGAATAGGTGTTGAAAAAATT	1.11358		.....((((((....((((((((..((((....))))))))))))...)))))).......	GGAAUUGG	CAAAACAUUUUUGAUUAGAAAAAUUUCUUCAGGAAUAGGUG	((....((((((((..((((....))))))))))))...))	AAAU	UUGAAAAAAUU
chr	738759	+	6229.79	internal,	I:BB_0699,	NCBI locus tag: I:BB_RS03540, NCBI gene name: I:rplS, UniPort gene names: I:rplS,	I:50S ribosomal protein L19,	I:50S ribosomal protein L19,	AGAATCGGTAAGGCTGCTATGAAGATAAAGGAGCGCCTTACTATTAAAAAAGTTAAGCATT	1.6485		......((((((((.(((.............)))))))))))...................	AGAAUCG	GUAAGGCUGCUAUGAAGAUAAAGGAGCGCCUUAC	(((((((.(((.............))))))))))	AUGAAGAUAAAGG	UAUUAAAAAAGU
chr	738997	+	2914.54	orphan		NCBI locus tag: NCBI gene name: UniPort gene names:			ATTGAGAGCATTAATTAACCATTCTTATTAAATTTCAATGAGGGTTTAATTGTGCTTTTGT	1.97496		...((((((((.((((((((...((((((.......))))))))).)))))))))))))..	UUAAUUAA	CCAUUCUUAUUAAAUUUCAAUGAGGG	((...((((((.......))))))))	AAAUUUC	UUUAAUUGUGCU
chr	739301	+	2100.89	internal,	I:BB_0701,	NCBI locus tag: I:BB_RS03545, NCBI gene name: I:n/a, UniPort gene names: I:n/a,	I:n/a,	I:Uncharacterized protein,	TGTTGCCCCGCTAAACAGTTTTAATAATAAATCGACTGTCTTGAATACAGATAAACAAAAT	1.60026		.(((..........((((((.............))))))..............))).....	CCGCUAAA	CAGUUUUAAUAAUAAAUCGACUG	(((((.............)))))	UUAAUAAUAAAUC	UCUUGAAUACAG
chr	739633	+	2595.62	internal,	I:BB_0701,	NCBI locus tag: I:BB_RS03545, NCBI gene name: I:n/a, UniPort gene names: I:n/a,	I:n/a,	I:Uncharacterized protein,	TCAAAATTATTAAAGAAATTGAATTTGAAAATTTAGAAGAACAACCACTATGGCGTAAAAA	1.04499		...............(((((.........)))))...........................	UAUUAAAG	AAAUUGAAUUUGAAAAUUU	(((((.........)))))	GAAUUUGAA	AGAAGAACAACC
chr	740538	+	1284.02	internal,	I:BB_0704,	NCBI locus tag: I:BB_RS03560, NCBI gene name: I:acpP, UniPort gene names: I:acpP,	I:acyl carrier protein,	I:Acyl carrier protein, ACP,	TCTGAGCAACTTGATAAAAAAGAAGATGAAATTACCACAGACTCTAGATTTGTTGAAGATC	1.37603		((((.................................)))).....(((((.....)))))		UCUGAGCAACUUGAUAAAAAAGAAGAUGAAAUUACCACAGA	((((.................................))))	AGCAACUUGAUAAAAAAGAAGAUGAAAUUACCA	CUCUAGAUUUGU
chr	740817	+	1861.5	internal,	I:BB_0705,	NCBI locus tag: I:BB_RS03565, NCBI gene name: I:rnc, UniPort gene names: I:rnc,	I:ribonuclease III,	I:Ribonuclease 3, EC 3.1.26.3 (Ribonuclease III, RNase III),	TTGACTTTAGTAATTTTGATTTATTGAATACAGCATTGTGTCATTCGTCGTATTCTAATGA	1.19322		.((((.(((((((.......)))))))(((((....))))).....))))...........	UUUAUUGA	AUACAGCAUUGUGU	(((((....)))))	GCAU	CAUUCGUCGUAU
chr	742517	+	3505.09	primary, antisense,	P:SR0603, A:BB_0706,	NCBI locus tag: P:n/a, A:BB_RS03570, NCBI gene name: P:n/a, A:n/a, UniPort gene names: P:n/a, A:n/a,	P:n/a, A:CCA tRNA nucleotidyltransferase,	P:n/a, A:Polynucleotide adenylyltransferase,	TATTTCTTCAGGAGTTGCATTTGTTGCAAAATCAAAATCGTAAGGCTGTTTATTAAGCAGT	1.46142		..............(((((.....)))))...............(((((((...)))))))	UUCAGGAG	UUGCAUUUGUUGCAA	(((((.....)))))	UUUGU	AAUCAAAAUCGU
chr	745093	+	7.01143e+07	primary,	P:BB_t29,	NCBI locus tag: P:BB_RS03590, NCBI gene name: P:tRNA-Tyr, UniPort gene names: P:n/a,	P:tRNA-Tyr,	P:n/a,	ACTGTAAATCTGTTGGCTTTGCCTACGTGGGTTCGAATCCCACCCTCCCCAATTTAGTGAA	1.09863		..............(((...)))...(((((.......)))))..................	UUGCCUAC	GUGGGUUCGAAUCCCAC	(((((.......)))))	UUCGAAU	CCUCCCCAAUUU
chr	746166	+	3316.22	internal,	I:BB_0709,	NCBI locus tag: I:BB_RS03595, NCBI gene name: I:mltG, UniPort gene names: I:mltG,	I:endolytic transglycosylase MltG,	I:Endolytic murein transglycosylase, EC 4.2.2.- (Peptidoglycan polymerization terminase),	CTCCTTATAATACATATATTAATAAAGGATATCCTCCTACTCCAATTTCAAATGCTGGTAT	1.27991		.........................((((.....))))...(((...........)))...	AUUAAUAA	AGGAUAUCCUCCU	((((.....))))	UAUCC	ACUCCAAUUUCA
chr	746853	+	3913.22	internal,	I:BB_0710,	NCBI locus tag: I:BB_RS03600, NCBI gene name: I:dnaG, UniPort gene names: I:dnaG,	I:DNA primase,	I:DNA primase, EC 2.7.7.101,	TGAACTTGGTTATTTGCCATTTAACTTTAAAAATGGTTTAGAGCTTCATGATTTTTTAGTT	1.06692		.......((((....(((((((........)))))))....))))................	UGAACUUG	GUUAUUUGCCAUUUAACUUUAAAAAUGGUUUAGAGC	(((....(((((((........)))))))....)))	AACUUUAA	UUCAUGAUUUUU
chr	747401	+	1913.34	primary, internal,	P:SR0608, I:BB_0710,	NCBI locus tag: P:n/a, I:BB_RS03600, NCBI gene name: P:n/a, I:dnaG, UniPort gene names: P:n/a, I:dnaG,	P:n/a, I:DNA primase,	P:n/a, I:DNA primase, EC 2.7.7.101,	ATTTTGGTACTGATCCTGCAGATGTTCTTAAAAGTGAGGGTGTAGACTCCTTGCAAAAAAT	1.08581		.....(((.......(((((....((((((....)))))))))))))).............	UGCAGAUG	UUCUUAAAAGUGAGGG	((((((....))))))	AAAG	UGUAGACUCCUU
chr	747801	+	6118.05	primary, internal,	P:SR0609, I:BB_0710,	NCBI locus tag: P:n/a, I:BB_RS03600, NCBI gene name: P:n/a, I:dnaG, UniPort gene names: P:n/a, I:dnaG,	P:n/a, I:DNA primase,	P:n/a, I:DNA primase, EC 2.7.7.101,	CAATATTATTGATAGTGATTTAATTAATGTCGATGCCAGAAAAGTTTTTATGTGCTTTGAA	1.14913		......((((((((.............)))))))).....(((((........)))))...	CAAUAUUA	UUGAUAGUGAUUUAAUUAAUGUCGA	((((((.............))))))	GUGAUUUAAUUAA	UGCCAGAAAAGU
chr	748473	+	1380.79	internal,	I:BB_0712,	NCBI locus tag: I:BB_RS03605, NCBI gene name: I:rpoD, UniPort gene names: I:rpoD,	I:RNA polymerase sigma factor RpoD,	I:RNA polymerase sigma factor RpoD (Sigma-70),	GATATTGACATTGATGTTAAGCTGGATGATTGTGATGAAGAAGATATTTCTGTTAAGGATG	1.14084		....((((((....))))))..................((((.....))))..........	UGUGAUGA	AGAAGAUAUUUCU	((((.....))))	GAUAU	GUUAAGGAUG
chr	749307	+	3047.33	internal,	I:BB_0712,	NCBI locus tag: I:BB_RS03605, NCBI gene name: I:rpoD, UniPort gene names: I:rpoD,	I:RNA polymerase sigma factor RpoD,	I:RNA polymerase sigma factor RpoD (Sigma-70),	GAAGAGATTGCTAAAGGGAAGCAAATGATGCAGCATGCTAAAGATCAGTTGATTAAGGCTA	1.12059		.......(((((.......)))))(((......)))(((...((((....))))..)))..	GAAGAGA	UUGCUAAAGGGAAGCAA	(((((.......)))))	AAAGGGA	AUGAUGCAGCAU
chr	749711	+	4602.51	internal,	I:SR0611, BB_0712,	NCBI locus tag: I:n/a, BB_RS03605, NCBI gene name: I:n/a, rpoD, UniPort gene names: I:n/a, rpoD,	I:n/a, RNA polymerase sigma factor RpoD,	I:n/a, RNA polymerase sigma factor RpoD (Sigma-70),	AAAGAGTGTTTCAAGAGAACCTGTTTCTCTTGAAACACCAATTGGAGAAGAGGAAGATTCT	7.96666		.....((((((((((((((.....)))))))))))))).......((((........))))	UGUUUCAA	GAGAACCUGUUUCUC	(((((.....)))))	CCUGU	UUGAAACACCAA
chr	749826	+	47908.8	primary, internal,	P:SR0611, I:BB_0712,	NCBI locus tag: P:n/a, I:BB_RS03605, NCBI gene name: P:n/a, I:rpoD, UniPort gene names: P:n/a, I:rpoD,	P:n/a, I:RNA polymerase sigma factor RpoD,	P:n/a, I:RNA polymerase sigma factor RpoD (Sigma-70),	TCTTTTGTAGTTTTGCAAGATCAAATAAGAGCAATTCTTGGAACTCTTCCTGAAAGAGAAC	1.09506		..(((((((....))))))).....(((((.....)))))...(((((.....)))))...	UC	UUUUGUAGUUUUGCAAGA	(((((((....)))))))	GUUU	UCAAAUAAGAGC
chr	750675	+	5540.97	primary, internal,	P:SR0612, I:BB_0713,	NCBI locus tag: P:n/a, I:BB_RS03610, NCBI gene name: P:n/a, I:n/a, UniPort gene names: P:n/a, I:n/a,	P:n/a, I:zinc ribbon domain-containing protein,	P:n/a, I:zf-RING_7 domain-containing protein,	AAAGGTTGTCATATGATACTTCCTATTGAATTTGCAAATAAAGTAAGACGTGAGCCCAACG	1.32783		...(((((((......(((((...................))))).)))...)))).....	UCAUAUGA	UACUUCCUAUUGAAUUUGCAAAUAAAGUA	(((((...................)))))	CCUAUUGAAUUUGCAAAUA	AGACGUGAGCCC
chr	751163	+	1.95309e+06	primary,	P:SR0613	NCBI locus tag: P:na NCBI gene name: P:rnpB UniPort gene names: P:na	P:RNase P RNA component class A	P:na	TAAGAGAGATGATGGCATAGTACAGAACTCGGCTTATGGGTGTCAGCTTAATTTCATTGAC	1.09725		.......(((((((((..........(((((.....)))))))))........)))))...	GAUGAUGG	CAUAGUACAGAACUCGGCUUAUGGGUG	(..........(((((.....))))))	GCUUA	UCAGCUUAAUUU
chr	751564	+	10937	internal,	I:BB_0714,	NCBI locus tag: I:BB_RS03620, NCBI gene name: I:n/a, UniPort gene names: I:n/a,	I:tetratricopeptide repeat protein,	I:Tetratricopeptide repeat domain protein,	ATTTTTAATTTCTATAAATGATGGAGTCTCCATAAGCCCTTTGTATTACATATTGGGAAAG	1.08168		....................(((((...)))))...(((...............)))....	UAUAAAUG	AUGGAGUCUCCAU	(((((...)))))	GUC	AAGCCCUUUGUA
chr	752145	+	68367.4	internal,	I:BB_0714,	NCBI locus tag: I:BB_RS03620, NCBI gene name: I:n/a, UniPort gene names: I:n/a,	I:tetratricopeptide repeat protein,	I:Tetratricopeptide repeat domain protein,	TCAATCTTAATCCTTATTTAGAAGCAGCAAGAGAGAGGCTTGGAATTACTTTGGAAGACTT	1.19043		....((((..(((........((((............)))))))..........))))...	AAUCUUAA	UCCUUAUUUAGAAGCAGCAAGAGAGAGGCUUGGA	(((........((((............)))))))	AGCAAGAGAGAG	AUUACUUUGGAA
chr	752605	+	5625.14	internal,	I:BB_0715,	NCBI locus tag: I:BB_RS03625, NCBI gene name: I:n/a, UniPort gene names: I:mreB,	I:rod shape-determining protein,	I:Cell shape-determining protein MreB,	GTGCAAGAGAAGTTAAAGTAATAGAAGAATCTCTTGCAGCTGCTATTGGATCTGATATTCC	2.18502		.(((((((((...................))))))))).......................	GUGCA	AGAGAAGUUAAAGUAAUAGAAGAAUCUCU	(((((...................)))))	AGUUAAAGUAAUAGAAGAA	UGCAGCUGCUAU
chr	752911	+	1546.36	internal,	I:BB_0715,	NCBI locus tag: I:BB_RS03625, NCBI gene name: I:n/a, UniPort gene names: I:mreB,	I:rod shape-determining protein,	I:Cell shape-determining protein MreB,	AAATAGACATTAAGGGTACAGATGCTGTAACTGGTCTTCCTAGAAAGCAACTTGTTGATTC	1.15161		....((((.....((((((((...)))))))).))))..........(((....)))....	AAAUAGA	CAUUAAGGGUACAGAUGCUGUAACUGG	(.....((((((((...)))))))).)	AUG	UCUUCCUAGAAA
chr	753066	+	6145.08	internal,	I:BB_0715,	NCBI locus tag: I:BB_RS03625, NCBI gene name: I:n/a, UniPort gene names: I:mreB,	I:rod shape-determining protein,	I:Cell shape-determining protein MreB,	GACATTGTTGAGCGTGGCATTATTTTGACAGGGGGAGGGGCTCTTCTTAAGGGTTTAAATA	3.2952		....((((((((...........))))))))......((((((((...)))))))).....	GGGAGGGG	CUCUUCUUAAGGG	(((((...)))))	CUU	UUUAAAUA
[truncated: 411 more rows]

## Sheet: TS-stationary
Supplementary Table 1. 3′ ends identified by 3′RNA-seq
[truncated: 945 more rows]
